# Supplementary material for: PRC2 represses transcribed genes on the imprinted inactive X chromosome in mice
Source: Genome Biol. 2017 May 3;18:82. doi: 10.1186/s13059-017-1211-5 (PMC5415793; doi:10.1186/s13059-017-1211-5)
Supplement: Supplementary file 3 — Table S2. Paternal allele expression for X-chromosome genes with ≥ 10x coverage at SNP sites. (XLSX 96 kb) [file 13059_2017_1211_MOESM3_ESM.xlsx]

## Sheet: sheet1
		Proportion Paternal-X Expression						Proportion Paternal-X Expression
Gene Name	Location	Eed+/+ 1	Eed+/+ 2	Eed+/+ 3	Eedfl/fl	WT Average	Consistent Paternal-X	Eed-/- 1	Eed-/- 2	Eed-/- 3	Eed-/- Average	Consistent Paternal-X	WT vs. Eed-/-	Adjusted
							Expression in WT TSCs?					Expression in Eed-/- TSCs?	P Value (T Test)	P Value
Rhox4d	chrX:34929042-34933682	0	0	0	0	0	No	0.259707	0.210515	0.124008	0.198077	Yes	0.0378363	0.0429958
Gm6036	chrX:72389027-72389809	0	0	0	0	0	No	0	0	0	0	No	NA	NA
Gria3	chrX:38754481-39031778	0	0	0	0	0	No	0	0	0	0	No	NA	NA
Hs6st2	chrX:48740389-49034779	0	0	0	0	0	No	0	0	0	0	No	NA	NA
LOC100504564	chrX:47899707-47910232	0	0	0	0	0	No	0	0	0	0	No	NA	NA
Pja1	chrX:96661073-96666074	0	0	0	0	0	No	0	0	0	0	No	NA	NA
Plxna3	chrX:71574405-71590028	0	0	0	0	0	No	0	0.0031348	0	0.00104493	No	NA	NA
Rhox4g	chrX:35061008-35065834	0	0	0	0	0	No	0	0.0291262	0.00383142	0.0109859	No	NA	NA
Trappc2	chrX:162878757-162890475	0	0	0	0	0	No	0	0	0.0175857	0.0058619	No	NA	NA
Gpr173	chrX:148779189-148802654	0	0	0	0	0	No	0.176471	0.163047	0.0263158	0.121945	No	NA	NA
2810403D21Rik	chrX:106029817-106082235	0	0	0	0	0	No	NA	NA	NA	NA	NA	NA	NA
Gpr64	chrX:156828622-156936002	0	0	0	0	0	No	NA	NA	NA	NA	NA	NA	NA
Srpx2	chrX:130442965-130467001	0	0	0	0	0	No	NA	NA	NA	NA	NA	NA	NA
Tspan6	chrX:130425609-130432968	0	0	0	0	0	No	NA	NA	NA	NA	NA	NA	NA
LOC100046796	chrX:36322971-36323339	0	0	0	0.00115741	0.000289352	No	0	0	0	0	No	NA	NA
Col4a5	chrX:137909962-138123778	0	0	0	0.00132626	0.000331565	No	0	0	0	0	No	NA	NA
Timp1	chrX:20447292-20451863	0.000117592	0.000275967	0.000728494	0.000236518	0.000339643	No	0	0.0694732	0.00393645	0.0244699	No	NA	NA
Tmem47	chrX:78315983-78343214	0	0.00172414	0	0	0.000431035	No	NA	NA	NA	NA	NA	NA	NA
Bgn	chrX:70728974-70741275	0.000382714	0.000342441	0.000128271	0.00101471	0.000467034	No	0.000416667	0	0.000728499	0.000381722	No	NA	NA
Dock11	chrX:33428827-33616557	0	0	0.00342557	0	0.000856393	No	0.00093985	0.303409	0.0716971	0.125349	No	NA	NA
Armcx3	chrX:131291107-131295995	0	0.00396825	0	0	0.000992063	No	0	0	0	0	No	NA	NA
Figf	chrX:160811480-160840579	0.00471698	0	0	0	0.00117924	No	NA	NA	NA	NA	NA	NA	NA
Sept6	chrX:34451267-34529690	0	0.00489258	0	0	0.00122314	No	0	0.176151	0.000634921	0.0589286	No	NA	NA
Apln	chrX:45378323-45388029	0.00529101	0	0	0	0.00132275	No	NA	NA	NA	NA	NA	NA	NA
Gpc4	chrX:49406195-49518100	0	0	0	0.00546448	0.00136612	No	0.0280374	0.145455	0.109091	0.0941945	No	NA	NA
Lrch2	chrX:143906237-143988624	0.00595238	0	0	0	0.0014881	No	NA	NA	NA	NA	NA	NA	NA
Cask	chrX:13094206-13423667	0	0	0.0026455	0.00387597	0.00163037	No	0.00625	0	0	0.00208333	No	NA	NA
LOC100503437	chrX:93157190-93163921	0.00657895	0	0	0	0.00164474	No	0	0	0	0	No	NA	NA
Yy2	chrX:154004051-154006917	0	0	0	0.00854701	0.00213675	No	0	0	0.0512821	0.017094	No	NA	NA
Slc16a2	chrX:100892753-101017327	0	0	0.00877193	0	0.00219298	No	NA	NA	NA	NA	NA	NA	NA
Mid1ip1	chrX:10294491-10296828	0	0	0.0097561	0	0.00243903	No	0	0	0	0	No	NA	NA
Nono	chrX:98624990-98643932	0.00030869	0.000226204	0.00879943	0.000552438	0.00247169	No	0.0123294	0.016706	0.0183279	0.0157878	No	NA	NA
Fhl1	chrX:53984964-54046523	0.000421941	0	0.0110507	0	0.00286816	No	0	0.0850521	0.0296343	0.0382288	No	NA	NA
Il13ra1	chrX:33652134-33711257	0	0	0.00626974	0.00606061	0.00308259	No	0	0.0362336	0.0459324	0.0273887	No	NA	NA
Tceal8	chrX:132703523-132706790	0	0	0.0125	0	0.003125	No	0.206897	0.26087	0.168919	0.212229	Yes	0.0148955	0.0198497
C1galt1c1	chrX:35983960-35988320	0	0.00294985	0.0110193	0	0.00349229	No	0	0.0163947	0.00680272	0.00773247	No	NA	NA
Taf9b	chrX:103402213-103416497	0	0	0.014966	0	0.0037415	No	0.0208333	0.0515224	0.133333	0.0685629	No	NA	NA
Alg13	chrX:140752509-140759740	0	0	0.0151515	0	0.00378788	No	NA	NA	NA	NA	NA	NA	NA
Pir	chrX:160707363-160810945	0	0	0.015625	0	0.00390625	No	0	0	0.228205	0.0760683	No	NA	NA
Rp2h	chrX:19941734-19977475	0	0	0.00676418	0.00888889	0.00391327	No	0.384081	0.442002	0.406109	0.410731	Yes	0.00145047	0.00310814
Tspan7	chrX:10062242-10173730	0	0	0	0.0166667	0.00416667	No	NA	NA	NA	NA	NA	NA	NA
Porcn	chrX:7770976-7783651	0	0	0.0167484	0	0.0041871	No	0.387816	0.515817	0.410053	0.437895	Yes	0.00765255	0.0111166
Prps2	chrX:163784265-163820631	0	0	0.0106097	0.00617658	0.00419657	No	0	0.251223	0.14317	0.131464	No	NA	NA
C330007P06Rik	chrX:34388538-34404241	0.00197628	0.000967803	0.0102466	0.00633989	0.00488264	No	0.00104493	0.000834028	0.000988142	0.0009557	No	NA	NA
Mum1l1	chrX:135744583-135772874	0.0123944	0.00372422	0.00378788	0	0.00497663	No	0.228303	0.0504734	0.142289	0.140355	No	NA	NA
Fam123b	chrX:92615652-92640179	0	0	0.0257576	0	0.0064394	No	0	0	0	0	No	NA	NA
Mecp2	chrX:71272160-71330975	0.00205761	0	0.0244836	0	0.0066353	No	0	0	0	0	No	NA	NA
Sh3kbp1	chrX:156065340-156413849	0.0145863	0.00764892	0	0.00593996	0.0070438	No	0.0286957	0.0803732	0.0237757	0.0442815	No	NA	NA
Tbc1d8b	chrX:136219535-136288757	0.00907097	0.00430403	0.00955718	0.00555556	0.00712194	No	0.428855	0.504319	0.390584	0.441253	Yes	0.00581269	0.00927557
Brcc3	chrX:72661967-72701040	0	0.0128205	0.0157338	0	0.00713857	No	0	0	0	0	No	NA	NA
Rps6ka3	chrX:155694052-155801417	0	0	0.0285714	0	0.00714285	No	0	0	0	0	No	NA	NA
LOC100503426	chrX:140774979-140799441	0.00240817	0.000474608	0.019006	0.00703258	0.00723034	No	0.0358895	0.14666	0.0848861	0.0891452	No	NA	NA
Phf6	chrX:50265443-50310120	0	0	0.0289765	0.00133333	0.00757746	No	0	0.00416667	0	0.00138889	No	NA	NA
Magee1	chrX:102315735-102319251	0.00532454	0.00168919	0.0235043	0	0.00762951	No	0.0142196	0.0585052	0.0137649	0.0288299	No	NA	NA
Ebp	chrX:7762457-7770638	0	0.00362319	0.0192633	0.00833333	0.00780496	No	0.115377	0.290222	0.325171	0.24359	Yes	0.0675181	0.0723408
Pcdh19	chrX:130117399-130223532	0.011353	0.00886525	0.0142857	0	0.00862599	No	NA	NA	NA	NA	NA	NA	NA
Phka2	chrX:156940098-157036810	0	0	0.0297592	0.00488095	0.00866004	No	0	0	0	0	No	NA	NA
Tsr2	chrX:147521637-147531086	0	0	0.0347651	0	0.00869128	No	0	0.00190476	0	0.00063492	No	NA	NA
Tex13	chrX:137342846-137347972	0	0	0.0299231	0.00649351	0.00910415	No	0.0897401	0.121196	0.145233	0.118723	No	NA	NA
Rhox4a	chrX:34805370-34810130	0	0.0078125	0.0106383	0.0188568	0.0093269	No	0.0104167	0.0315657	0.111111	0.0510311	No	NA	NA
Ubl4	chrX:71612740-71613866	0.0027933	0.00196464	0.0328638	0	0.00940544	No	0	0	0	0	No	NA	NA
Ngfrap1	chrX:132804792-132806517	0.00023596	0.00160498	0.0283913	0.00745967	0.00942298	No	0.246892	0.00591792	0.064208	0.105673	No	NA	NA
Phka1	chrX:99709314-99839585	0	0	0.0341492	0.00457666	0.00968147	No	0	0.0037523	0.0255999	0.00978407	No	NA	NA
Lamp2	chrX:35758241-35809632	0.000881996	0.000535543	0.0200894	0.0176647	0.00979291	No	0	0.00264628	0.00163117	0.00142582	No	NA	NA
2900062L11Rik	chrX:132528359-132529898	0	0	0.0325143	0.0068609	0.0098438	No	0.00227273	0.0271463	0.0378827	0.0224339	No	NA	NA
Atp11c	chrX:57476467-57657156	0	0	0.0398315	0	0.00995787	No	0	0	0	0	No	NA	NA
Tbl1x	chrX:74756566-74905604	0.00652063	0	0.0337175	0.00095057	0.0102972	No	0.00836146	0	0.00543478	0.00459875	No	NA	NA
Phf8	chrX:147955215-148068400	0	0	0.0429086	0	0.0107271	No	0	0	0	0	No	NA	NA
Magt1	chrX:103163423-103207238	0.00126672	0.00010101	0.0240406	0.0175347	0.0107358	No	0.332205	0.00548323	0.0108449	0.116178	No	NA	NA
Mpp1	chrX:72355072-72376288	0	0	0.0429497	0	0.0107374	No	0	0	0.00670326	0.00223442	No	NA	NA
Eif1ax	chrX:155810127-155823631	0	0	0.0412924	0.00189889	0.0107978	No	0.084564	0.203164	0.425877	0.237868	No	NA	NA
Msn	chrX:93291384-93363892	8.85897e-05	0.000557036	0.0424938	0.000162127	0.0108254	No	0.000432526	0.000561026	0.000244141	0.000412564	No	NA	NA
Cxx1b	chrX:50972354-50973585	0	0.00170068	0	0.0416667	0.0108418	No	0	0	0.0426683	0.0142228	No	NA	NA
Naa10	chrX:71162209-71167283	0	0	0.0333333	0.0101523	0.0108714	No	0	0	0	0	No	NA	NA
2610002M06Rik	chrX:104978090-105011673	0	0	0.0436413	0	0.0109103	No	0.0227273	0	0	0.00757577	No	NA	NA
Prickle3	chrX:7235659-7245312	8.94614e-05	0	0.0322268	0.0125026	0.0112047	No	0.0491504	0.109688	0.265514	0.141451	No	NA	NA
Atg4a-2	chrX:137593241-137598813	0	0	0.046875	0	0.0117188	No	0.162604	0.10805	0.174603	0.148419	Yes	NA	NA
Prkx	chrX:75007362-75041299	0	0.00201207	0.0454023	0	0.0118536	No	0	0	0	0	No	NA	NA
Fam120c	chrX:147778766-147908679	0	0	0.047619	0	0.0119048	No	NA	NA	NA	NA	NA	NA	NA
Slc7a3	chrX:98274560-98280691	0	0	0.047619	0	0.0119048	No	NA	NA	NA	NA	NA	NA	NA
Zmym3	chrX:98599723-98616024	0.0015015	0	0.0417356	0.00498575	0.0120557	No	0.470919	0.474617	0.451595	0.46571	Yes	3.22468e-07	1.20926e-05
Fundc1	chrX:17133695-17149423	0	0.00186567	0.0251004	0.0223624	0.0123321	No	0	0.402245	0.355854	0.2527	No	NA	NA
Stag2	chrX:39502589-39630352	0	0	0.0464488	0.00357143	0.0125051	No	0	0	0	0	No	NA	NA
Htatsf1	chrX:54306792-54320360	0.00262096	0.00186285	0.04559	0	0.0125185	No	0	0	0.00208664	0.000695547	No	NA	NA
Tmem164	chrX:139115961-139272781	0.00149414	0	0.0423871	0.00658722	0.0126171	No	0.0034787	0.000412371	0	0.00129702	No	NA	NA
Tbc1d25	chrX:7731598-7753307	0	0	0.0509175	0	0.0127294	No	0.451524	0.533156	0.489365	0.491348	Yes	0.000281641	0.000844922
Lage3	chrX:71597501-71598957	0	0.000484199	0.0498208	0.000631313	0.0127341	No	0	0	0	0	No	NA	NA
Pls3	chrX:73030993-73120509	0	0	0.00347222	0.047619	0.0127728	No	0.139394	0.230392	0.0447977	0.138195	No	NA	NA
Eda2r	chrX:94529180-94572548	0.00332511	0.00246548	0.0279341	0.0178816	0.0129016	No	0.0101719	0.342974	0.381872	0.245006	No	NA	NA
Tmsb15b2	chrX:133489805-133492518	0	0	0	0.0520925	0.0130231	No	0.298419	0.607785	0.437191	0.447798	Yes	0.037401	0.0429958
Tab3	chrX:82819361-82879808	0.000565611	0.00182081	0.0480196	0.00269583	0.0132755	No	0.000940116	0.000327761	0.00111957	0.000795816	No	NA	NA
Pgrmc1	chrX:34138220-34146074	0.000854701	0	0.0503761	0.00210526	0.013334	No	0.000529101	0.00259455	0.00156365	0.00156243	No	NA	NA
Psmd10	chrX:137482964-137491250	0	0	0.0408479	0.0126377	0.0133714	No	0.368411	0.447185	0.38542	0.400339	Yes	0.0012187	0.00268831
Usp11	chrX:20281035-20297665	0	0	0.0353361	0.0184524	0.0134471	No	0.49312	0.324458	0.386364	0.401314	Yes	0.0137036	0.0186867
Suv39h1	chrX:7638297-7651886	0	0.00416667	0.0441876	0.00549451	0.0134622	No	0.0217391	0	0	0.00724637	No	NA	NA
Mtmr1	chrX:68617935-68672371	0	0	0.0507552	0.0037037	0.0136147	No	0.00239234	0	0.00423977	0.0022107	No	NA	NA
Gyk	chrX:82947276-83022158	0	0	0.05192	0.00297619	0.013724	No	0.0333333	0.525434	0.36456	0.307776	No	NA	NA
Hsd17b10	chrX:148436439-148438985	0.002886	0.00252908	0.0496312	0	0.0137616	No	0	0	0.00380228	0.00126743	No	NA	NA
Armcx5	chrX:132277231-132281867	0	0.00537634	0.0509483	0	0.0140812	No	0	0	0	0	No	NA	NA
Cenpi	chrX:130842702-130897178	0	0.00367199	0.0529776	0	0.0141624	No	0	0	0	0	No	NA	NA
Zxda	chrX:92036624-92043628	0	0	0.0570224	0	0.0142556	No	0.00778047	0.000645161	0.0105263	0.00631731	No	NA	NA
Iqsec2	chrX:148578811-148659779	0	0.0294118	0.0277778	0	0.0142974	No	0.13888	0.0318298	0.0532164	0.0746421	No	NA	NA
Rbm10	chrX:20194629-20228031	0	0	0.0546336	0.00260417	0.0143094	No	0.0345013	0.0322711	0.0772606	0.048011	No	NA	NA
Fam3a	chrX:71630059-71638478	0.0057971	0.0102564	0.0382716	0.0031746	0.0143749	No	0	0	0	0	No	NA	NA
Gprasp1	chrX:132277231-132338007	0	0	0.0539845	0.00358584	0.0143926	No	0.000642366	0.000743833	0.000989571	0.000791923	No	NA	NA
Elf4	chrX:45764226-45816309	0.000874891	0.00102881	0.0529957	0.003003	0.0144756	No	0	0.0196653	0.025803	0.0151561	No	NA	NA
Mtm1	chrX:68463942-68568470	0	0	0.0544903	0.00362319	0.0145284	No	0	0	0.00462963	0.00154321	No	NA	NA
Pfkfb1	chrX:147024464-147078403	0	0	0.0544495	0.00438596	0.0147089	No	0.00480769	0	0	0.00160256	No	NA	NA
Praf2	chrX:7305697-7308189	0	0	0.0475321	0.0121535	0.0149214	No	0.00473186	0.462019	0.174333	0.213695	No	NA	NA
Xlr3a	chrX:70331632-70342434	0	0	0.0567855	0.00369563	0.0151203	No	0.00324675	0.00144928	0.00173913	0.00214505	No	NA	NA
Bcor	chrX:11613863-11737481	0.00621472	0.000593007	0.0487018	0.00521428	0.015181	No	0.000226244	0	0.000434783	0.000220342	No	NA	NA
Maoa	chrX:16196824-16264938	0	0	0.0610873	0	0.0152718	No	0	0	0	0	No	NA	NA
Itm2a	chrX:104592534-104598699	0	0	0.0615385	0	0.0153846	No	0.462185	0	0.0147059	0.158964	No	NA	NA
Xk	chrX:8849910-8890371	0	0	0.0623647	0	0.0155912	No	0	0	0	0	No	NA	NA
Idh3g	chrX:71024302-71032236	0	0	0.0609553	0.00143678	0.015598	No	0	0.000356125	0	0.000118708	No	NA	NA
Irak1	chrX:71259253-71269260	0.00383302	0	0.0577583	0.00108401	0.0156688	No	0.000933707	0.00235781	0.000841751	0.00137776	No	NA	NA
Maged1	chrX:91780813-91787413	0.0013199	0.000557726	0.0554375	0.00569231	0.0157519	No	0.000811524	0.0060238	0.00326392	0.00336641	No	NA	NA
Hcfc1	chrX:71188134-71211654	0.000400924	0.000945016	0.0611984	0.000541771	0.0157715	No	0	0.000562365	0	0.000187455	No	NA	NA
Med12	chrX:98469430-98494273	0	0	0.0512167	0.0121885	0.0158513	No	0.548122	0.455465	0.392443	0.465343	Yes	0.00673791	0.0103131
Abcb7	chrX:101475904-101609185	0.0168698	0.00226757	0.038399	0.00618247	0.0159297	No	0.0203409	0.010119	0.023005	0.0178216	No	NA	NA
Msl3	chrX:165092049-165111834	0.00378788	0.0139204	0.0480418	0	0.0164375	No	0.0578197	0.058802	0.0132386	0.0432868	No	NA	NA
Txlng	chrX:159216851-159267331	0	0.016899	0.018018	0.031085	0.0165005	No	0.457739	0.422171	0.48326	0.45439	Yes	0.00051985	0.00139246
Rnf12	chrX:101152506-101176623	0.00243292	0.00268603	0.0543838	0.00671832	0.0165553	No	0.0279758	0.0317685	0.0458994	0.0352146	No	NA	NA
Wdr13	chrX:7700427-7709984	0	0	0.0418275	0.0247222	0.0166374	No	0.496379	0.449679	0.44767	0.464576	Yes	4.55013e-05	0.000232744
A230072C01Rik	chrX:20538802-20564475	0	0	0.0666667	0	0.0166667	No	0	0	0	0	No	NA	NA
G6pdx	chrX:71654825-71674500	0	0.00806452	0.0589768	0	0.0167603	No	0.00255102	0.00833333	0.00170068	0.00419501	No	NA	NA
Mbtps2	chrX:153985754-154036647	0.00984432	0	0.0573639	0	0.0168021	No	0.0138889	0	0	0.00462963	No	NA	NA
Mcts1	chrX:35953835-35966699	0.00536193	0	0.0618557	0	0.0168044	No	0	0	0	0	No	NA	NA
Zfp275	chrX:70587959-70604419	0	0	0.042734	0.0245039	0.0168095	No	0	0	0	0	No	NA	NA
Slc25a14	chrX:45976757-46015471	0.0323427	0.00675676	0.0292208	0	0.0170801	No	0.0345238	0.438258	0.439753	0.304178	No	NA	NA
Ctps2	chrX:159339492-159472473	0	0.004148	0.0530539	0.0111795	0.0170953	No	0.558478	0.479068	0.391623	0.47639	Yes	0.00770753	0.0111166
Dnase1l1	chrX:71518556-71527672	0	0	0.0693766	0	0.0173441	No	0	0	0	0	No	NA	NA
Zbtb33	chrX:35542970-35550223	0.00437797	0.000587889	0.0600307	0.00532591	0.0175806	No	0.00093985	0	0.00228418	0.00107468	No	NA	NA
Rpgr	chrX:9735342-9793921	0	0	0.0708333	0	0.0177083	No	0	0.00714286	0.142857	0.05	No	NA	NA
Klhl13	chrX:22796397-22942179	0.00408932	0.00231163	0.05925	0.00682718	0.0181195	No	0.00217391	0.00100806	0.0101935	0.00445849	No	NA	NA
Rab9	chrX:162895191-162917626	0	0.0018315	0.0707382	0	0.0181424	No	0	0.00154321	0	0.000514403	No	NA	NA
Ubqln2	chrX:149932775-149936105	0	0	0.0730651	0	0.0182663	No	0	0.00416667	0	0.00138889	No	NA	NA
Gpc3	chrX:49625603-49967151	0	0	0.0740741	0	0.0185185	No	NA	NA	NA	NA	NA	NA	NA
Pdk3	chrX:91009955-91077434	0.0205775	0.00242869	0.0265079	0.0257079	0.0188055	No	0.0137722	0.0312627	0.0176594	0.0208981	No	NA	NA
Brwd3	chrX:105937547-106029694	0.00245499	0.000569801	0.0676621	0.00576966	0.0191141	No	0.441071	0.000986193	0.00452096	0.148859	No	NA	NA
Nrk	chrX:135448969-135543631	0.003807	0.0113151	0.0574609	0.00437434	0.0192393	No	0.00738967	0.00481686	0.00411523	0.00544059	No	NA	NA
Lonrf3	chrX:33868404-33906851	0	0.00143472	0.0760257	0	0.0193651	No	0	0.00277778	0.0104618	0.00441319	No	NA	NA
Atp6ap1	chrX:71542436-71550060	0.00309442	0.000661985	0.0654015	0.00885883	0.0195042	No	0.000892245	0.000213129	0.000839631	0.000648335	No	NA	NA
Il2rg	chrX:98459726-98463545	0	0.0229229	0.0555746	0	0.0196244	No	0.4514	0.395351	0.425559	0.424103	Yes	2.52478e-05	0.00014566
Acot9	chrX:151697043-151732050	0.00346393	0.00193436	0.0621091	0.0116825	0.0197975	No	0.446904	0.0014581	0.030475	0.159612	No	NA	NA
Hprt	chrX:50341255-50374837	0	0.000467508	0.077356	0.00140647	0.0198075	No	0	0.0182806	0	0.00609353	No	NA	NA
Elk1	chrX:20510521-20527726	0	0	0.0480889	0.0325646	0.0201634	No	0.0652444	0.221938	0.0241546	0.103779	No	NA	NA
Sat1	chrX:151647681-151650952	0	0.00487805	0.0660131	0.00995025	0.0202104	No	0.00534759	0	0	0.00178253	No	NA	NA
Rap2c	chrX:48357089-48371195	0	0	0.0813179	0	0.0203295	No	0.00223214	0	0	0.000744047	No	NA	NA
Plp2	chrX:7245242-7248404	0.00209185	0.00187625	0.0471077	0.0303441	0.020355	No	0.33643	0.350408	0.313883	0.333574	Yes	6.62706e-06	6.21287e-05
Bcap31	chrX:70931522-70961514	0.000977517	0.001321	0.0534031	0.0257649	0.0203666	No	0	0.00151286	0.00187266	0.00112851	No	NA	NA
Zfx	chrX:91319970-91368746	0	0.00105927	0.0828584	0	0.0209794	No	0.0347916	0.071909	0.0536928	0.0534645	No	NA	NA
Renbp	chrX:71167460-71176189	0.00029577	0.0023183	0.0785071	0.00299635	0.0210294	No	0	0.000309215	0	0.000103072	No	NA	NA
Cstf2	chrX:130593888-130621360	0.00418571	0.00337484	0.0761416	0.000917431	0.0211549	No	0	0.00222222	0	0.00074074	No	NA	NA
Aifm1	chrX:45828121-45866603	0.00231481	0.00222222	0.0754918	0.00510204	0.0212827	No	0	0.013449	0.0136222	0.00902373	No	NA	NA
Mospd1	chrX:50698198-50723669	0.00441993	0.00781886	0.0637928	0.00929231	0.021331	No	0.104018	0.517283	0.350004	0.323768	Yes	NA	NA
Ocrl	chrX:45265633-45319045	0.00329715	0	0.0642105	0.018166	0.0214184	No	0.106416	0.493611	0.443214	0.347747	Yes	NA	NA
Ammecr1	chrX:139288017-139401271	0	0	0.0857488	0	0.0214372	No	0	0	0.00409836	0.00136612	No	NA	NA
Smc1a	chrX:148450971-148496516	0.00178904	0.000982377	0.0844384	0	0.0218025	No	0	0	0	0	No	NA	NA
Emd	chrX:71500178-71503086	0	0	0.0812887	0.00598802	0.0218192	No	0	0	0	0	No	NA	NA
Apex2	chrX:147006050-147022692	0.00862069	0	0.0787306	0	0.0218378	No	0.0104167	0	0	0.00347223	No	NA	NA
1600014K23Rik	chrX:82495016-82515630	0.0187261	0.0140956	0.0546634	0	0.0218713	No	0	0	0.2	0.0666667	No	NA	NA
Phf16	chrX:20037653-20095022	0.0111403	0.00507765	0.0562862	0.0152199	0.021931	No	0.455506	0.450566	0.430733	0.445602	Yes	1.1327e-06	2.83175e-05
Maged2	chrX:147240964-147248825	0.0013947	0.0195789	0.0606618	0.00649351	0.0220322	No	0.00132802	0	0	0.000442673	No	NA	NA
Nkrf	chrX:34427535-34442894	0	0	0.0885668	0	0.0221417	No	0	0	0	0	No	NA	NA
Shroom2	chrX:149044052-149204004	0.0020643	0	0.0824776	0.00422171	0.0221909	No	0.00402538	0.00804484	0.0121701	0.00808011	No	NA	NA
Acsl4	chrX:138752536-138825078	0.000553097	0.00239682	0.0726972	0.0133413	0.0222471	No	0.0182469	0.00690731	0.0155244	0.0135595	No	NA	NA
Ftsj1	chrX:7815794-7829532	0	0.00129199	0.0789072	0.00925541	0.0223637	No	0.433731	0.445756	0.388988	0.422825	Yes	2.14551e-05	0.00014566
C77370	chrX:101272774-101396456	0	0	0.0897925	0	0.0224481	No	NA	NA	NA	NA	NA	NA	NA
2610030H06Rik	chrX:69062118-69070045	0.000984252	0.00200583	0.0716504	0.0158848	0.0226313	No	0.171672	0.000466418	0.00168611	0.0579415	No	NA	NA
Rbmx2	chrX:46048181-46063896	0.00652612	0.002849	0.0536113	0.0276711	0.0226644	No	0.00927198	0.0292404	0.0334329	0.0239818	No	NA	NA
Usp9x	chrX:12648624-12750454	0.0050786	0.00203954	0.0752757	0.00922598	0.022905	No	0.00514381	0.0944097	0.175093	0.0915488	No	NA	NA
Cfp	chrX:20502661-20508650	0	0	0.0916667	0	0.0229167	No	0.0384615	0.182692	0.0447635	0.088639	No	NA	NA
Haus7	chrX:70682654-70704368	0	0.00357171	0.0636442	0.0249475	0.0230409	No	0	0.00273973	0	0.000913243	No	NA	NA
Ap1s2	chrX:160347092-160367478	0.00571429	0	0.0869784	0	0.0231732	No	0	0	0.00271739	0.000905797	No	NA	NA
Dlg3	chrX:97963062-98013749	0.00306326	0.0242959	0.042875	0.022784	0.0232545	No	0.516107	0.0110128	0.00851064	0.178543	No	NA	NA
Chm	chrX:110154201-110299124	0.00372057	0.0127056	0.047045	0.0307284	0.0235499	No	0.00160256	0.00128205	0	0.000961537	No	NA	NA
Xiap	chrX:39421013-39462841	0.00310781	0.0190369	0.0622221	0.0108931	0.023815	No	0.00118948	0.137186	0.00117983	0.0465184	No	NA	NA
Taz	chrX:71528036-71535490	0	0	0.0963684	0	0.0240921	No	0	0	0	0	No	NA	NA
Pola1	chrX:90550105-90877494	0	0	0.097002	0	0.0242505	No	0	0	0.00780423	0.00260141	No	NA	NA
Ndufa1	chrX:34727583-34731233	0.0350988	0.0212114	0.0388216	0.00235571	0.0243719	No	0	0.0146845	0.00461361	0.0064327	No	NA	NA
Eras	chrX:7501402-7505733	0.00376648	0	0.0845085	0.00941912	0.0244235	No	NA	NA	NA	NA	NA	NA	NA
Tspyl2	chrX:148771395-148777027	0.00120482	0.00444444	0.0205529	0.0722994	0.0246254	No	0.36696	0.220651	0.27738	0.28833	Yes	0.0150858	0.0198497
Mid2	chrX:137212567-137302254	0.00490196	0.00734266	0.00833333	0.0787879	0.0248415	No	0.112887	0.114286	0.106258	0.111144	Yes	NA	NA
Chic1	chrX:100551815-100591457	0	0	0.0993957	0	0.0248489	No	0.030303	0	0.0393939	0.0232323	No	NA	NA
Atp6ap2	chrX:12164885-12194177	0.00477889	0.0022365	0.0663593	0.0260793	0.0248635	No	0	0.000724638	0.00278659	0.00117041	No	NA	NA
Fancb	chrX:161418524-161435204	0	0	0.0907661	0	0.0249415	No	NA	NA	NA	NA	NA	NA	NA
Zdhhc9	chrX:45525148-45561879	0.00205761	0.0025378	0.0572106	0.0380342	0.0249601	No	0.0882788	0.488706	0.362016	0.313	No	NA	NA
Rbm3	chrX:7716101-7722928	0.00021554	0.0074421	0.092868	0.00201023	0.025634	No	0.0675863	0.0519786	0.0293922	0.0496524	No	NA	NA
Wdr44	chrX:23270243-23383128	0	0.0047619	0.0981076	0	0.0257174	No	0	0	0	0	No	NA	NA
Ndufb11	chrX:20192452-20194690	0.0215054	0.0111553	0.0537076	0.0165623	0.0257327	No	0.0402453	0.0534789	0.0399882	0.0445708	No	NA	NA
Las1l	chrX:93130652-93152298	0.00591864	0.00965217	0.0621922	0.0251705	0.0257334	No	0.00309047	0	0.00679995	0.00329681	No	NA	NA
Dkc1	chrX:72341193-72355115	0.00503291	0	0.0994085	0	0.0261104	No	0	0	0	0	No	NA	NA
Ube2a	chrX:34414361-34424217	0.00634921	0	0.0746268	0.023974	0.0262375	No	0	0.044187	0	0.014729	No	NA	NA
1110012L19Rik	chrX:67639088-67642591	0.00318221	0.00156638	0.0642373	0.036052	0.0262595	No	0.0367502	0.43536	0.326302	0.266137	No	NA	NA
Cox7b	chrX:103211039-103217789	0.000516503	0.000732255	0.0899004	0.015002	0.0265378	No	0.485145	0.0219914	0.0194707	0.175536	No	NA	NA
Syap1	chrX:159294775-159326394	0.00222023	0.0217423	0.0613716	0.0210119	0.0265865	No	0.455498	0.473673	0.319631	0.416267	Yes	0.0112186	0.0158754
Wdr45	chrX:7299375-7305327	0.00569801	0	0.0561122	0.0456853	0.0268739	No	0.468	0.412281	0.456853	0.445711	Yes	2.50716e-05	0.00014566
Rbmx	chrX:54636525-54646213	0	0.00505051	0.0872017	0.0156137	0.0269665	No	0.0148954	0.00854701	0	0.00781414	No	NA	NA
Gnl3l	chrX:147417676-147451865	0.00105097	0.000839131	0.090882	0.0156541	0.0271066	No	0.443422	0.00196344	0.00622809	0.150538	No	NA	NA
Esx1	chrX:133649936-133654865	0	0	0.108696	0	0.027174	No	0	0.00115207	0.000982318	0.000711463	No	NA	NA
Mmgt1	chrX:53838689-53851096	0.0018018	0.00142857	0.095781	0.0101224	0.0272834	No	0	0.385401	0.314757	0.233386	No	NA	NA
Mageb16	chrX:76868570-76916774	0.00854701	0.00764818	0.0930746	0	0.0273174	No	0.0304569	0	0.003861	0.0114393	No	NA	NA
Slc25a43	chrX:34283654-34317197	0	0	0.0903361	0.0195773	0.0274783	No	0	0.5937	0.0672878	0.220329	No	NA	NA
Ofd1	chrX:162827965-162878636	0.0071032	0.00973652	0.0907896	0.00355647	0.0277964	No	0.0437173	0.0156078	0.0676598	0.0423283	No	NA	NA
Foxo4	chrX:98449867-98456212	0.00220264	0.00182787	0.107506	0.000484496	0.0280053	No	0.00269339	0.00396935	0.00327869	0.00331381	No	NA	NA
Clcn5	chrX:6735945-6765840	0.00213768	0	0.0830395	0.0310243	0.0290504	No	0.32936	0.547874	0.573431	0.483555	Yes	0.022376	0.0270678
Vbp1	chrX:72759636-72780285	0	0.00502513	0.099101	0.0121581	0.0290711	No	0	0	0	0	No	NA	NA
Zfp182	chrX:20603310-20639164	0	0	0.11658	0	0.029145	No	0	0	0	0	No	NA	NA
Ids	chrX:67596244-67618260	0.0105774	0.006426	0.0876571	0.0121899	0.0292126	No	0.228678	0.432445	0.245664	0.302262	Yes	0.0429637	0.0480937
Upf3b	chrX:34631829-34650317	0.004	0	0.0765311	0.0371361	0.0294168	No	0.0135135	0.317504	0.00877193	0.113263	No	NA	NA
Zfp280c	chrX:45894803-45947629	0.00203804	0.00271739	0.0313473	0.0816655	0.0294421	No	0.0842391	0.0821256	0.0876362	0.084667	No	NA	NA
Kcnd1	chrX:7400969-7413629	0	0	0.0645557	0.0540804	0.029659	No	0.470591	0.507592	0.47485	0.484344	Yes	4.9641e-06	5.31867e-05
Cdk16	chrX:20265619-20277003	0.00490196	0.00327511	0.0673015	0.0447418	0.0300551	No	0.375692	0.490457	0.390734	0.418961	Yes	0.00307016	0.00561614
Fam122b	chrX:50596592-50622982	0.0156658	0.013362	0.0903045	0.0031746	0.0306267	No	0.0129702	0.0719298	0.07351	0.0528033	No	NA	NA
Bhlhb9	chrX:132420390-132425620	0	0	0.12569	0	0.0314225	No	0.00238095	0	0.00103093	0.00113729	No	NA	NA
Ribc1	chrX:148439127-148450838	0	0.0170627	0.110429	0	0.0318729	No	0	0	0	0	No	NA	NA
Nkap	chrX:34666758-34690741	0.021767	0.0244121	0.068162	0.0141848	0.0321315	No	0	0.00214947	0.00179211	0.00131386	No	NA	NA
6720401G13Rik (Firre)	chrX:109425017-109486039	0.0225834	0.0293533	0.0379266	0.0390209	0.0322211	No	0.0411329	0.0371374	0.0435805	0.0406169	No	NA	NA
Apool	chrX:147481776-147523642	0	0.00970874	0.12	0	0.0324272	No	0	0	0	0	No	NA	NA
Fgd1	chrX:53599577-53618851	0.00736671	0.0429469	0.0797718	0	0.0325214	No	0.0149573	0	0	0.00498577	No	NA	NA
Zfp449	chrX:150158097-150175839	0	0	0.130435	0	0.0326087	No	0	0.047619	0.0185185	0.0220458	No	NA	NA
2210013O21Rik	chrX:70163860-70203867	0	0	0.132035	0	0.0330088	No	0	0	0	0	No	NA	NA
Nsdhl	chrX:160414754-160465942	0.00387597	0.00368637	0.0785614	0.0461027	0.0330566	No	0	0.436869	0.416793	0.284554	No	NA	NA
Car5b	chrX:7339787-7352328	0.00215517	0.0669077	0.043956	0.019536	0.0331387	No	0.415165	0.369933	0.301322	0.36214	Yes	0.00395754	0.00706704
Tcfe3	chrX:7461370-7471618	0.00600818	0.00975096	0.0369278	0.0802343	0.0332303	No	0.537234	0.508279	0.50012	0.515211	Yes	3.76681e-06	4.70852e-05
Slc35a2	chrX:6893718-6896484	0.0148316	0.0252253	0.0563699	0.037237	0.0334159	No	0.451335	0.470873	0.394223	0.43881	Yes	0.00105069	0.0026101
LOC100504671	chrX:72970797-73010038	0	0	0.0923949	0.0416127	0.0335019	No	0.126388	0.51941	0.53944	0.395079	Yes	NA	NA
4933407K13Rik	chrX:71638630-71699117	0	0	0.134063	0	0.0335157	No	NA	NA	NA	NA	NA	NA	NA
Ikbkg	chrX:137491456-137529979	0.0378739	0.0336538	0.0625543	0	0.0335205	No	0.000995025	0	0.0458937	0.0156296	No	NA	NA
Atg4a	chrX:103382463-103399038	0	0.0116279	0.0727679	0.0527778	0.0342934	No	0.430128	0.494681	0.283333	0.402714	Yes	0.0212943	0.0261815
Pgk1	chrX:131338681-131343760	0.00322119	0.000958419	0.107135	0.0275771	0.0347229	No	0.496845	0.547701	0.517893	0.520813	Yes	2.53332e-05	0.000331172
Armcx2	chrX:104115964-104129238	0.0666667	0.0588235	0.014067	0	0.0348893	No	0	0	0.125	0.0416667	No	NA	NA
Lpar4	chrX:133584133-133617042	0.0047619	0.0718954	0.0636364	0	0.0350734	No	NA	NA	NA	NA	NA	NA	NA
Fam199x	chrX:53863012-53917407	0.00800029	0.0220754	0.0853789	0.024893	0.0350869	No	0.0396758	0.645922	0.548717	0.411438	No	NA	NA
Slc9a6	chrX:155970600-156031013	0.00927083	0	0.079551	0.0517754	0.0351493	No	0.00504857	0.479656	0.427682	0.304129	No	NA	NA
A830080D01Rik	chrX:7471649-7476354	0.010849	0.00829632	0.097991	0.0236824	0.0352047	No	0.154078	0.558717	0.495203	0.402666	Yes	0.0957937	0.0985114
Pqbp1	chrX:159198304-159217022	0.00114943	0.00754728	0.0629031	0.0703215	0.0354803	No	0.46466	0.500602	0.411811	0.459024	Yes	0.000229	0.000746739
Rbbp7	chrX:136991142-137010679	0.00148898	0.00191638	0.082774	0.0559265	0.0355265	No	0.646775	0.203299	0.392045	0.41404	Yes	0.095034	0.0985114
Prps1	chrX:156560151-156576268	0	0.00529801	0.125172	0.0116505	0.0355301	No	0	0.00555556	0.00294118	0.00283225	No	NA	NA
Pdha1	chrX:34148178-34185409	0.00230197	0.00129399	0.11515	0.0214266	0.0350431	No	0.0034627	0.00267941	0.0100711	0.0054044	No	NA	NA
Akap17b	chrX:12252497-12339099	0.00397279	0.00464843	0.11043	0.0245282	0.0358949	No	0.00210084	0.36246	0.0398431	0.134801	No	NA	NA
Med14	chrX:106199876-106208719	0.0104868	0.00871267	0.0628592	0.0621116	0.0360426	No	0.00256757	0.0536892	0.0217495	0.0260021	No	NA	NA
Hmgn5	chrX:48466671-48559009	0	0	0.146341	0	0.0365852	No	0.0196078	0	0.025641	0.0150829	No	NA	NA
Mbnl3	chrX:102992954-103124711	0.00395873	0.00963458	0.126212	0.00657895	0.0365961	No	0.456868	0.477926	0.307069	0.413954	Yes	0.00706541	0.0105981
Atrx	chrX:132779619-132781678	0.000529287	0.000362197	0.0718749	0.0704383	0.0358012	No	0.0657568	0.0682341	0.0730031	0.068998	No	NA	NA
Wbp5	chrX:136145159-136207684	0.00655751	0.00167016	0.0797052	0.0616422	0.0373938	No	0.506908	0.535641	0.502508	0.515019	Yes	1.2459e-05	9.34424e-05
Rnf128	chrX:162676875-162826965	0.0168706	0.029517	0.0827403	0.0204755	0.0374009	No	0.55713	0.514104	0.515844	0.529026	Yes	2.8787e-06	4.70852e-05
Gpm6b	chrX:50911099-50912312	0.0226481	0	0	0.12963	0.0380695	No	0	0.0992647	0.3	0.133088	No	NA	NA
Cxx1c	chrX:70961936-70983626	0	0	0.0441017	0.108862	0.0382409	No	0.04	0	0.141746	0.060582	No	NA	NA
Abcd1	chrX:6949717-6952956	0.0116373	0	0.126843	0.0160534	0.0386334	No	0.00125313	0	0	0.00041771	No	NA	NA
Usp27x	chrX:162937744-162948410	0.003125	0	0.152476	0.00208333	0.0394211	No	0	0	0.0210927	0.0070309	No	NA	NA
Tceanc	chrX:35252274-35254947	0.0104895	0.0222421	0.0974055	0.0276449	0.0394455	No	0.403706	0.35686	0.0216783	0.260748	No	NA	NA
Rhox9	chrX:7367121-7397689	0.0195507	0.016173	0.0757416	0.0469663	0.0396079	No	0.421804	0.556976	0.536828	0.505203	Yes	0.00433658	0.00730432
Gripap1	chrX:61426723-61431953	0.00819507	0.0193924	0.0869411	0.0440944	0.0396557	No	0.479895	0.514188	0.540163	0.511415	Yes	1.02749e-05	8.5624e-05
3830417A13Rik	chrX:136424050-136533134	0.00972807	0.028581	0.0956666	0.0249248	0.0397251	No	0.359771	0.381278	0.440105	0.393718	Yes	0.000242293	0.000757165
Rbm41	chrX:20235547-20260305	0.00260417	0.00170503	0.0678976	0.0884043	0.0401528	No	0.579992	0.509582	0.488101	0.525892	Yes	0.000115444	0.000455702
Uba1	chrX:69208360-69218067	0.0153821	0.0090503	0.0833033	0.0565531	0.0410722	No	0.488455	0.427079	0.407379	0.440971	Yes	0.00021222	0.000723477
Prrg3	chrX:7476524-7484778	0	0	0.0642446	0.101323	0.0413919	No	0.1	0.0965517	0.1	0.0988506	No	NA	NA
Timm17b	chrX:131120193-131122601	0.00724999	0.00750635	0.0691464	0.0821669	0.0415174	No	0.459822	0.435804	0.353326	0.416317	Yes	0.00114844	0.0026101
Rpl36a	chrX:136357385-136406047	0.00430927	0.0106721	0.0887143	0.0682151	0.0429777	No	0.000426505	5.27426e-05	0.000456178	0.000311809	No	NA	NA
Morc4	chrX:138662480-138674235	0.00720873	0.0100418	0.147136	0.00753553	0.0429805	No	0.0234701	0.593679	0.550374	0.389174	No	NA	NA
Nxt2	chrX:35180232-35183034	0.0151515	0.0181818	0.0684698	0.0714286	0.0433079	No	0.166667	0	0.0729167	0.0798612	No	NA	NA
Rhox6	chrX:5977263-6210835	0.0151162	0.026083	0.0559857	0.0772023	0.0435968	No	0.420787	0.541087	0.516289	0.492721	Yes	0.00271093	0.005083
Shroom4	chrX:96331469-96344330	0.0127864	0.0128831	0.0827853	0.0712872	0.0449355	No	0.0846744	0.392308	0.454283	0.310422	No	NA	NA
Efnb1	chrX:98986914-98989762	0.0333333	0	0.108995	0.0377104	0.0450097	No	0	0	0.00813008	0.00271003	No	NA	NA
Gm4779	chrX:98989931-98993983	0	0	0.181818	0	0.0454545	No	0.0162923	0.0243662	0.0426665	0.027775	No	NA	NA
8030474K03Rik	chrX:12232010-12250672	0	0.125	0.047619	0.0102931	0.045728	No	0.0121553	0.024854	0.055361	0.0307901	No	NA	NA
1810030O07Rik	chrX:141880967-141921589	0.0372633	0.00175439	0.0461466	0.10047	0.0464086	No	0.00714087	0.386753	0.160108	0.184667	No	NA	NA
Amot	chrX:91612449-91662429	0.0305856	0.0253952	0.120211	0.0130792	0.0473178	No	0.367887	0.00130083	0.00592105	0.125036	No	NA	NA
Apoo	chrX:161376141-161418267	0.00347856	0.0015015	0.122921	0.0622332	0.0475336	No	0.138292	0.494033	0.418174	0.350166	Yes	NA	NA
Mospd2	chrX:135868222-135872704	0	0.00308642	0.0728309	0.114318	0.0475588	No	0.149547	0.264401	0.257119	0.223689	Yes	0.0189035	0.0244442
Trap1a	chrX:45694535-45759905	0	0	0.160123	0.031746	0.0479672	No	0.714286	0.722269	0.61405	0.683535	Yes	6.79979e-05	0.00031874
Bcorl1	chrX:67713231-67730218	0.0127706	0.00668896	0.0948001	0.0786729	0.0482331	No	0.119949	0.315363	0.335783	0.257032	Yes	NA	NA
BC023829	chrX:68809168-68813829	0	0	0.18299	0.0113636	0.0485884	No	0.0147186	0.0532873	0.118656	0.0622206	No	NA	NA
Hmgb3	chrX:137074067-137135061	0	0	0.194577	0	0.0486442	No	0	0	0	0	No	NA	NA
Tsc22d3	chrX:54484662-54591906	0.0100909	0.00653595	0.0444355	0.134084	0.0487866	No	0.174138	0.186111	0.179298	0.179849	Yes	0.0207754	0.0259693
Arhgef6	chrX:68673245-68745820	0.0230106	0.0159368	0.108258	0.048211	0.0488541	No	0.00349231	0.00147665	0	0.00165632	No	NA	NA
Cd99l2	chrX:39148171-39265078	0.000957854	0	0.0248868	0.170258	0.0490257	No	0.295049	0.304887	0.239368	0.279768	Yes	0.00598768	0.00935576
Thoc2	chrX:7418957-7451986	0	0.000670691	0.196248	0.00198413	0.0497257	No	0	0.0015873	0	0.0005291	No	NA	NA
Otud5	chrX:7496948-7501536	0.0335231	0.0135052	0.0864101	0.0659252	0.0498409	No	0.536847	0.510206	0.491283	0.512779	Yes	3.54533e-06	4.70852e-05
Pcsk1n	chrX:12858148-12871109	0	0.00617284	0.164352	0.0295349	0.0500149	No	0.613831	0.647537	0.470061	0.577143	Yes	0.00159365	0.0033201
Ddx3x	chrX:34748497-34751036	0.0557308	0.0252498	0.120989	0.00261358	0.0511458	No	0	0.00196424	0.00116654	0.00104359	No	NA	NA
Gm9	chrX:59536674-59545257	0.05	0.0442565	0.0970257	0.0151343	0.0516041	No	0.0619151	0.183935	0.0184951	0.0881151	No	NA	NA
4933402E13Rik	chrX:97818245-97821246	0.0131365	0.019091	0.178541	0	0.0526921	No	NA	NA	NA	NA	NA	NA	NA
Pdzd11	chrX:7170935-7182546	0	0.134211	0.0729469	0.00510204	0.053065	No	0	0	0	0	No	NA	NA
Ccdc22	chrX:133515655-133572841	0.0116789	0	0.117561	0.085092	0.053583	No	0.523312	0.518711	0.481575	0.507866	Yes	0.000104968	0.000437366
Mcart6	chrX:126284278-126995733	0.0718142	0	0.147201	0	0.0547538	No	0.126804	0.374825	0.283203	0.261611	Yes	NA	NA
Diap2	chrX:165806121-165808072	0.0161616	0.0153061	0.0841471	0.107955	0.0558924	No	0.125	0.116379	0	0.0804597	No	NA	NA
BC022960	chrX:71468800-71491873	0	0.16741	0.0582196	0	0.0564074	No	0	0.0133333	0	0.00444443	No	NA	NA
Flna	chrX:131071797-131076168	0.0558245	0.0555766	0.095235	0.0307181	0.0593385	No	0.013515	0.00755686	0.0318223	0.0176314	No	NA	NA
Timm8a1	chrX:53708016-53761020	0	0	0.203912	0.0340909	0.0595007	No	0	0	0	0	No	NA	NA
Ddx26b	chrX:153881886-153929978	0.0193924	0.0267857	0.189181	0.0233766	0.0646839	No	0	0.434488	0.469802	0.30143	No	NA	NA
Sms	chrX:70352974-70363041	0.0466667	0.0828824	0.130797	0	0.0650865	No	0	0	0.0227273	0.00757577	No	NA	NA
Xlr5a	chrX:108688813-108810688	0.111111	0.0769231	0.0723421	0	0.0650941	No	0	0.00529101	0.0219001	0.0090637	No	NA	NA
Hdx	chrX:146832316-146893693	0	0	0.266667	0	0.0666667	No	NA	NA	NA	NA	NA	NA	NA
Tmem29	chrX:146832316-146893693	0.0540541	0.0338983	0	0.1875	0.0688631	No	0.40625	0.137931	0.18	0.241394	Yes	NA	NA
Kdm6a	chrX:17739793-17856484	0.037659	0.152623	0.0891597	0	0.0698604	No	0	0.00112613	0	0.000375377	No	NA	NA
Cxx1a	chrX:50945665-50946940	0	0	0.287628	0	0.071907	No	0	0	0.0482684	0.0160895	No	NA	NA
Ncrna00086	chrX:53627763-53631647	0	0	0.285374	0.00872023	0.0735236	No	0.0162338	0.24463	0.139187	0.13335	No	NA	NA
Sh3bgrl	chrX:106290746-106357806	0.0414632	0.0398594	0.18469	0.0372082	0.0758052	No	0.398945	0.040141	0.0286052	0.155897	No	NA	NA
Piga	chrX:160857719-160871847	0.00789111	0.128079	0.0751024	0.121125	0.0830494	No	0.519515	0.445546	0.563064	0.509375	Yes	0.000472521	0.00131256
Hdac6	chrX:7507248-7525015	0.0907261	0.0897359	0.0960109	0.0709812	0.0868635	No	0.578782	0.581682	0.560712	0.573725	Yes	2.04794e-07	7.35803e-06
Capn6	chrX:140236779-140261955	0	0	0.326248	0.0333333	0.0898953	No	0.369449	0.52294	0.478725	0.457038	Yes	0.0121864	0.0169256
Xlr3c	chrX:70499879-70510729	0.0136486	0.0117148	0.276716	0.0740741	0.0940384	No	0	0.00333333	0.0180952	0.00714284	No	NA	NA
Gla	chrX:131122708-131135544	0.0996434	0.0980587	0.0701964	0.122271	0.0975424	No	0.105263	0.107756	0.105263	0.106094	Yes	NA	NA
Bex1	chrX:132748511-132750052	0.0011926	0.00138008	0.0517257	0.342394	0.0991731	No	0.386514	0.391296	0.459934	0.412581	Yes	0.02704	0.0321905
Trmt2b	chrX:130757494-130811523	0.092803	0.1	0.101769	0.111111	0.101421	No	0.0909091	0.0833333	0.0909091	0.0883838	No	NA	NA
Nup62cl	chrX:136542212-136597107	0	0.000225378	0.0721668	0.333333	0.101431	No	0.334262	0.334232	0.333333	0.333942	Yes	0.0606159	0.0668557
2900056M20Rik	chrX:148732401-148762013	0	0	0.0802721	0.332359	0.103158	No	0.662798	0.644547	0.594297	0.633881	Yes	0.00493832	0.00805161
Gata1	chrX:7536386-7544941	0.0926083	0.0934639	0.139796	0.118928	0.111199	No	0.494543	0.554237	0.483145	0.510642	Yes	0.000470855	0.00131256
Ccdc120	chrX:7308840-7318450	0.153433	0.144649	0.0574705	0.0903306	0.111471	No	0.504127	0.515881	0.490581	0.50353	Yes	0.000165925	0.000622217
Gemin8	chrX:162608412-162628444	0.111111	0.11501	0.216198	0.01	0.11308	No	0.37535	0.43997	0.448259	0.421193	Yes	0.00205688	0.00405962
Utp14a	chrX:45610111-45635626	0.12021	0.151825	0.114737	0.0818657	0.117159	No	0.125787	0.505887	0.459226	0.363633	Yes	NA	NA
Hnrnph2	chrX:131135825-131141593	0.135546	0.139538	0.0593329	0.141928	0.119086	No	0.138776	0.143836	0.141986	0.141533	Yes	NA	NA
Dcaf12l1	chrX:42139749-42143328	0	0	0.475861	0.00568182	0.120386	No	0.00189394	0.00416667	0.0216395	0.00923337	No	NA	NA
Huwe1	chrX:148237825-148369960	0.137837	0.140675	0.201841	0.0105743	0.122732	No	0.00426326	0.00666219	0.011595	0.00750682	No	NA	NA
Hccs	chrX:165749462-165758275	0.138395	0.216432	0.130193	0.0134603	0.12462	No	0.00973312	0	0.0327781	0.0141704	No	NA	NA
Zrsr2	chrX:160373375-160396598	0.0778594	0.196058	0.107318	0.141325	0.13064	No	0.447428	0.472768	0.404355	0.441517	Yes	0.000206312	0.000723477
2610029G23Rik	chrX:102275114-102280525	0.097089	0.166983	0.05	0.210259	0.131083	No	0.455734	0.428434	0.544555	0.476241	Yes	0.00112225	0.0026101
Atp7a	chrX:103222615-103323499	0.101224	0.115112	0.190129	0.126489	0.133238	Yes	0.498435	0.21812	0.187487	0.301347	Yes	NA	NA
Rps6ka6	chrX:108501801-108651554	0.216049	0.225838	0.0881129	0.00919952	0.1348	No	NA	NA	NA	NA	NA	NA	NA
Pim2	chrX:7455432-7460558	0.212195	0.206103	0.0741796	0.0649033	0.139345	No	0.580426	0.577168	0.479263	0.545619	Yes	0.000563688	0.00145781
Zxdb	chrX:91969908-91975530	0.177778	0.2	0.199393	0	0.144293	No	NA	NA	NA	NA	NA	NA	NA
Kif4	chrX:97821404-97922610	0.128777	0.2315	0.215226	0.00675002	0.145563	No	0.00749232	0	0.0114359	0.00630941	No	NA	NA
Rpl10	chrX:71516155-71518474	0.00168157	0.501209	0.0831327	0.00267891	0.147176	No	0.0017325	0.0023315	0.00201644	0.00202681	No	NA	NA
Stard8	chrX:96237920-96270067	0.17229	0.171361	0.227272	0.0330606	0.150996	No	0.357382	0.439257	0.481642	0.426094	Yes	0.00422479	0.00730432
Xlr3b	chrX:70437518-70448269	0.126786	0.190476	0.275506	0.0123499	0.151279	No	0.023837	0.010382	0.0231971	0.0191387	No	NA	NA
Wnk3-ps	chrX:147632683-147754695	0.144377	0.156197	0.216404	0.0916881	0.152167	No	0.0897525	0.0833333	0.0905169	0.0878676	No	NA	NA
Cul4b	chrX:35884793-35929373	0.102566	0.10334	0.290919	0.117513	0.153584	Yes	0.103085	0.104668	0.113482	0.107078	Yes	NA	NA
Fundc2	chrX:72627738-72642497	0.316552	0.201481	0.099232	0	0.154316	No	0	0	0	0	No	NA	NA
Gpkow	chrX:7274260-7287387	0.161106	0.2045	0.10898	0.152292	0.156719	Yes	0.634967	0.629546	0.650505	0.638339	Yes	4.65488e-05	0.000232744
Morf4l2	chrX:133267481-133278225	0.286656	0.260418	0.0592931	0.0574806	0.165962	No	0.120439	0.522612	0.528323	0.390458	Yes	NA	NA
Ercc6l	chrX:99338159-99352430	0.0642452	0.250517	0.121573	0.2414	0.169434	No	0.488038	0.550728	0.483615	0.50746	Yes	0.00222755	0.00428375
Snx12	chrX:98293125-98417902	0.190168	0.189906	0.296071	0.00324675	0.169848	No	0.00697433	0.0134742	0.0625161	0.0276549	No	NA	NA
C430049B03Rik	chrX:50407970-50410367	0.208696	0.204924	0.222202	0.0491643	0.171247	No	0.0254835	0.479048	0.45148	0.318671	No	NA	NA
Kdm5c	chrX:148667773-148708897	0.143142	0.151995	0.195888	0.201897	0.173231	Yes	0.45818	0.424819	0.36104	0.41468	Yes	0.00438259	0.00730432
Siah1b	chrX:160508635-160513981	0.0198929	0.259235	0.0944415	0.329199	0.175692	No	0.157296	0.216142	0.418332	0.263923	Yes	NA	NA
Rps4x	chrX:99380282-99384645	0.0491144	0.293464	0.102779	0.301316	0.186668	No	0.483606	0.490606	0.46358	0.479264	Yes	0.0194863	0.0247708
Armcx1	chrX:131252477-131256456	0.17381	0.138057	0.209848	0.251587	0.193326	Yes	NA	NA	NA	NA	NA	NA	NA
5530601H04Rik	chrX:102236193-102265463	0.131232	0.234968	0.209728	0.241381	0.204327	Yes	0.48815	0.416922	0.404638	0.43657	Yes	0.00168075	0.00340693
B230206F22Rik	chrX:100756249-100819093	0.276756	0.29014	0.192944	0.110974	0.217704	Yes	0.196899	0.26378	0.284234	0.248304	Yes	NA	NA
Yipf6	chrX:96133120-96144360	0.235478	0.371211	0.142555	0.223061	0.243076	Yes	0.437403	0.380439	0.396566	0.404803	Yes	0.0360181	0.0422087
Ogt	chrX:98835403-98879690	0.042042	0.398387	0.234498	0.350737	0.256416	No	0.472681	0.460329	0.476169	0.469726	Yes	0.0741762	0.0783551
Mid1	chrX:166123179-166428730	0.378288	0.298661	0.253453	0.115798	0.26155	Yes	0.111038	0.247443	0.2439	0.200794	Yes	NA	NA
Fmr1	chrX:65931730-65971138	0.321212	0.327519	0.37997	0.0194743	0.262044	No	0.0176991	0.0188437	0.0202703	0.0189377	No	NA	NA
Plac1	chrX:50423179-50467582	0.0906162	0.0639967	0.165167	0.733333	0.263278	No	0.547682	0.717265	0.818182	0.694376	Yes	0.0671087	0.0723408
Zfp185	chrX:70232678-70276882	0.333333	0.384615	0.441181	0.0117424	0.292718	No	0	0.000653595	0.0113135	0.00398903	No	NA	NA
Gdi1	chrX:71550351-71557206	0.341821	0.303389	0.425178	0.237147	0.326884	Yes	0.168982	0.169849	0.175764	0.171532	Yes	NA	NA
Rhox4b	chrX:34847001-34851785	0.351351	0.364865	0.189189	0.415094	0.330125	Yes	0.108108	0.0666667	0.282609	0.152461	No	NA	NA
Bex2	chrX:132601104-132602775	0.357143	0.416667	0.257143	0.320225	0.337794	Yes	0.226998	0.135975	0.275272	0.212748	Yes	NA	NA
Taf1	chrX:98728074-98797128	0.0538832	0.461244	0.363908	0.479433	0.339617	No	0.526165	0.529036	0.522771	0.525991	Yes	0.155002	0.157096
Slc10a3	chrX:71614556-71618595	0.5	0.5	0.53	0	0.3825	No	0.5	0.5	0.46875	0.489583	Yes	NA	NA
Eif2s3x	chrX:91434048-91457990	0.337525	0.418669	0.360278	0.435642	0.388028	Yes	0.618832	0.620903	0.594141	0.611292	Yes	0.00111772	0.0026101
Gspt2	chrX:91881408-91883901	0.693182	0.309524	0.7	0.04329	0.436499	No	0	0	0.0283184	0.00943947	No	NA	NA
BC065397	chrX:133277496-133337903	0.641026	1	0.0477449	0.130435	0.454801	No	0.06	0.545259	0.410406	0.338555	No	NA	NA
Pnck	chrX:70901333-70905167	0.5	0.5	0.543478	0.466667	0.502536	Yes	0.5	0.5	0.5	0.5	Yes	NA	NA
Dusp9	chrX:70884780-70888853	0.501742	0.499318	0.532048	0.511417	0.511131	Yes	0.499422	0.500319	0.49881	0.499517	Yes	NA	NA
Rhox4c	chrX:34894844-34899631	0.95	0.310023	0.236607	0.939655	0.609071	Yes	0.821429	0.963636	0.970588	0.918551	Yes	0.210443	0.210443
Rhox4e	chrX:34971919-34976789	0.90625	0.902439	0.672414	0.54717	0.757068	Yes	0.538462	0.321429	0.805195	0.555029	Yes	NA	NA
Xist	chrX:100655712-100678572	0.984744	0.987324	0.98368	0.982048	0.984449	Yes	NA	NA	NA	NA	NA	NA	NA
Dynlt3	chrX:9231396-9240109	1	1	1	1	1	Yes	1	1	1	1	Yes	NA	NA
LOC100503459	chrX:20158159-20158440	1	1	1	1	1	Yes	1	1	1	1	Yes	NA	NA
1600025M17Rik	chrX:53570785-53573841	NA	NA	NA	NA	NA	NA	0	0.636364	1	0.545455	No	NA	NA
1700008I05Rik	chrX:132189237-132228329	NA	NA	NA	NA	NA	NA	0	0	0	0	No	NA	NA
6530401D17Rik	chrX:132567906-132569485	NA	NA	NA	NA	NA	NA	0	0.00986395	0.00840336	0.0060891	No	NA	NA
Fndc3c1	chrX:103615380-103680568	NA	NA	NA	NA	NA	NA	0.214286	0	0.00461909	0.0729684	No	NA	NA
Gabre	chrX:69502771-69520060	NA	NA	NA	NA	NA	NA	0.5	0	0.347826	0.282609	No	NA	NA
Gm14685	chrX:70368407-70374599	NA	NA	NA	NA	NA	NA	0	0	0	0	No	NA	NA
Gprasp2	chrX:132373573-132379269	NA	NA	NA	NA	NA	NA	0	0.0769231	0.0909091	0.0559441	No	NA	NA
Itgb1bp2	chrX:98644448-98648880	NA	NA	NA	NA	NA	NA	0	0.087037	0.14426	0.077099	No	NA	NA
Klhl15	chrX:91480269-91518854	NA	NA	NA	NA	NA	NA	0	0	0	0	No	NA	NA
L1cam	chrX:71099119-71126173	NA	NA	NA	NA	NA	NA	0	0.000661376	0.00555556	0.00207231	No	NA	NA
Map3k15	chrX:156426365-156561283	NA	NA	NA	NA	NA	NA	0	0	0	0	No	NA	NA
Mtap7d2	chrX:155852510-155936879	NA	NA	NA	NA	NA	NA	0.0258333	0	0.00681696	0.0108834	No	NA	NA
Nhsl2	chrX:99044724-99287394	NA	NA	NA	NA	NA	NA	0	0.0626573	0.28	0.114219	No	NA	NA
Nudt11	chrX:5624625-5631869	NA	NA	NA	NA	NA	NA	0	0	0.00714732	0.00238244	No	NA	NA
Pdzd4	chrX:71038696-71070308	NA	NA	NA	NA	NA	NA	0	0	0	0	No	NA	NA
Rhox12	chrX:35457239-35464084	NA	NA	NA	NA	NA	NA	0	0.272727	0	0.090909	No	NA	NA
Slc9a7	chrX:19682881-19868890	NA	NA	NA	NA	NA	NA	0.03125	0	0	0.0104167	No	NA	NA
Syn1	chrX:20437637-20498044	NA	NA	NA	NA	NA	NA	0	0.05	0	0.0166667	No	NA	NA
Xlr5b	chrX:70394180-70403738	NA	NA	NA	NA	NA	NA	0	0	0.00601504	0.00200501	No	NA	NA
Zdhhc15	chrX:101732308-101866403	NA	NA	NA	NA	NA	NA	0	0	0.090734	0.0302447	No	NA	NA
Dgkk-2	chrX:6450607-6525489	NA	NA	NA	NA	NA	NA	0.0208333	0.478093	0.481851	0.326926	No	NA	NA
Syp	chrX:7215706-7230382	NA	NA	NA	NA	NA	NA	0.0770482	0.082013	0.229167	0.129409	No	NA	NA
Klf8	chrX:149672588-149830677	NA	NA	NA	NA	NA	NA	0.419115	0.138185	0.21075	0.256017	Yes	NA	NA
Plp1	chrX:133357375-133372282	NA	NA	NA	NA	NA	NA	0.140909	0.851648	0.633333	0.541963	Yes	NA	NA
LOC100503525	chrX:7317467-7328712	NA	NA	NA	NA	NA	NA	0.160714	0.372222	0.4375	0.323479	Yes	NA	NA
Ppp1r3f	chrX:7135688-7151246	NA	NA	NA	NA	NA	NA	0.431955	0.396915	0.294118	0.374329	Yes	NA	NA
Fnd3c2	chrX:103430585-103450711	NA	NA	NA	NA	NA	NA	0.342649	0.443759	1	0.595469	Yes	NA	NA
AU015836	chrX:91213995-91220809	NA	NA	NA	NA	NA	NA	0.603039	0.585379	0.391275	0.526564	Yes	NA	NA
Reps2	chrX:158849886-159081533	NA	NA	NA	NA	NA	NA	0.511492	0.612918	0.464286	0.529565	Yes	NA	NA
Foxp3	chrX:7156802-7172369	NA	NA	NA	NA	NA	NA	0.493581	0.502807	0.472028	0.489472	Yes	NA	NA
4930524L23Rik	chrX:7150726-7158142	NA	NA	NA	NA	NA	NA	0.475	0.627561	0.572727	0.558429	Yes	NA	NA
Gm5637	chrX:57298288-57299406	NA	NA	NA	NA	NA	NA	1	1	1	1	Yes	NA	NA
Gm5946	chrX:146655252-146657879,	NA	NA	NA	NA	NA	NA	1	1	1	1	Yes	NA	NA
