# Supplementary material for: PRC2 represses transcribed genes on the imprinted inactive X chromosome in mice
Source: Genome Biol. 2017 May 3;18:82. doi: 10.1186/s13059-017-1211-5 (PMC5415793; doi:10.1186/s13059-017-1211-5)
Supplement: Supplementary file 4 — Table S3. Differential expression results for calculated paternal-X expression between WT and Eed –/– TSCs. (XLSX 79 kb) [file 13059_2017_1211_MOESM4_ESM.xlsx]

## Sheet: .tabular)Galaxy580-(Join_two_Da
Gene Name	DESeq2 Results: Calculated Paternal-X Expression			Average Paternal-X	Average Paternal-X
	Log2 Fold Change	P Value	Adjusted P Value	Expression (WT)	Expression (Eed-/-)
Gpr173	7.71838	0.000277712	0.00194398	0	0.121945
Rp2h	7.67783	1.58159e-11	2.491e-09	0.00391327	0.410731
Dock11	6.91117	0.000252432	0.00188148	0.000856393	0.125349
Porcn	6.71718	4.50828e-06	6.76242e-05	0.0041871	0.437895
Rhox4d	6.60026	0.00258379	0.00980595	0	0.198077
Zmym3	6.1973	9.63481e-06	0.000126457	0.0120557	0.46571
Tceal8	5.52981	0.00197126	0.00791863	0.003125	0.212229
Ctps2	5.24207	1.84617e-05	0.000203533	0.0170954	0.47639
Mbnl3	4.99676	0.000628395	0.00353472	0.0365961	0.413954
Psmd10	4.87453	0.00147656	0.00683997	0.0133714	0.400339
Wdr13	4.83487	0.00333689	0.0115508	0.0166374	0.464576
Prps2	4.8005	0.0128889	0.0335536	0.00419657	0.131464
Tbc1d25	4.54011	NA	NA	0.0127294	0.491348
3830417A13Rik	4.49621	5.3814e-09	2.82524e-07	0.0397251	0.393718
Atg4a	4.3088	0.000256837	0.00188148	0.0342934	0.402714
Gpc4	4.26772	0.0313019	0.0670755	0.00136612	0.0941945
Tbc1d8b	4.23731	0.000142157	0.00124387	0.00712193	0.441253
Pcsk1n	4.21714	NA	NA	0.0500149	0.577143
Eif1ax	4.21611	0.000651436	0.00360004	0.0107978	0.237868
Mum1l1	4.0824	0.00173069	0.00746804	0.00497663	0.140355
Med12	4.05565	0.0317713	0.0676213	0.0158513	0.465343
Rhox4g	3.93131	0.150553	0.243201	0	0.0109859
Ebp	3.91798	0.000923378	0.00469136	0.00780496	0.24359
Ftsj1	3.89436	NA	NA	0.0223636	0.422825
Fam199x	3.86803	0.000817048	0.00421918	0.0350869	0.411438
Tceanc	3.86706	0.00438365	0.0142356	0.0411079	0.260748
Usp11	3.78413	0.00906761	0.0250552	0.0134471	0.401314
Rbbp7	3.75911	0.00327123	0.0115508	0.0355265	0.41404
Slc25a14	3.73529	0.00543585	0.0168188	0.0170801	0.304178
Trappc2	3.68579	0.178353	0.280905	0	0.0058619
Praf2	3.6646	0.0505053	0.0970071	0.0149214	0.213695
Il2rg	3.66272	0.00247813	0.00951964	0.0196244	0.424103
Plxna3	3.61122	0.18748	NA	0	0.00104493
Trap1a	3.58851	NA	NA	0.0479672	0.683535
Gm4779	3.58187	0.00561528	0.0171729	0.0454545	0.027775
Phf16	3.49857	0.00128497	0.00624062	0.021931	0.445602
Apoo	3.46666	0.00614904	0.0179347	0.0475336	0.350166
Nono	3.3813	0.000502397	0.00298594	0.00247169	0.0157878
Uba1	3.37407	1.29145e-06	2.26003e-05	0.0410722	0.440971
Morc4	3.33331	0.0127599	0.0335536	0.0429805	0.389174
Gripap1	3.31076	1.43341e-05	0.000173664	0.0396557	0.511415
Bcorl1	3.29685	0.000404479	0.00249825	0.0494831	0.257032
Tex13	3.29125	0.00766145	0.0215478	0.00910415	0.118723
Ocrl	3.27066	0.000190441	0.00157866	0.0214184	0.347747
Slc35a2	3.23738	5.54118e-07	1.24677e-05	0.0334159	0.43881
Syap1	3.23714	0.00197964	0.00791863	0.0265865	0.416267
Dlg3	3.20994	NA	NA	0.0232545	0.178543
Kcnd1	3.1931	0.0281289	0.0619623	0.029659	0.484344
Pgk1	3.18852	0.00380807	0.0127611	0.0344729	0.48748
Slc25a43	3.16776	0.115266	0.196069	0.0274783	0.220329
Fundc1	3.10658	0.092449	0.163604	0.0123321	0.2527
Wbp5	3.08754	0.00435651	0.0142356	0.0373938	0.515019
Tspyl2	3.0825	0.012793	0.0335536	0.0246254	0.28833
Gyk	3.04916	0.0805531	0.144995	0.013724	0.307776
Gemin8	3.03066	NA	NA	0.11308	0.421193
Plp2	3.0106	0.0109629	0.0297701	0.020355	0.333574
Cdk16	3.00901	0.000242798	0.00188148	0.0300551	0.418961
Ccdc22	3.00394	0.0130855	0.0337864	0.053583	0.507866
Eda2r	2.97991	0.0242645	0.0549878	0.0129016	0.245006
Zdhhc9	2.96885	0.00237299	0.00922829	0.0249601	0.313
1110012L19Rik	2.9547	0.016697	0.0410903	0.0262595	0.266137
Wdr45	2.93557	0.0014988	0.00684234	0.0268739	0.445711
Rnf128	2.92994	1.8738e-05	0.000203533	0.0374008	0.529026
Itm2a	2.90033	NA	NA	0.0153846	0.158964
Timm17b	2.88555	0.000614002	0.00351656	0.0415174	0.416317
Otud5	2.88186	0.000740585	0.00395397	0.0498409	0.512779
Rbm41	2.8437	0.0363592	0.0743712	0.0401528	0.525892
Txlng	2.82528	NA	NA	0.0165005	0.45439
Fhl1	2.78568	0.128671	0.211101	0.00286816	0.0382288
Ngfrap1	2.78281	0.0501609	0.0969368	0.00942298	0.105673
Rhox6	2.7726	0.0064654	0.0185146	0.0435968	0.492721
BC065397	2.7308	0.0375908	0.0763943	0.454801	0.338555
C430049B03Rik	2.72674	0.0286919	0.0624893	0.171247	0.318671
A830080D01Rik	2.71384	0.00176414	0.00750951	0.0359547	0.402666
Mospd1	2.64804	0.0109136	0.0297701	0.021331	0.323768
Ids	2.61412	0.000480891	0.00291309	0.0292126	0.302262
Pqbp1	2.60805	0.0187158	0.0457013	0.0354803	0.459024
Acot9	2.60483	NA	NA	0.0197975	0.159612
Rhox9	2.59743	0.0196648	0.0476493	0.0396079	0.505203
Slc9a6	2.56797	0.102191	0.178834	0.0351493	0.304129
Brwd3	2.5551	NA	NA	0.0191141	0.148859
Nsdhl	2.54534	0.122578	0.205384	0.0330566	0.284554
Ddx26b	2.51159	0.0332778	0.0695848	0.0646839	0.30143
Timp1	2.49428	0.107686	0.187409	0.000339643	0.0244699
Hdac6	2.3881	0.000712081	0.00386734	0.088133	0.573725
Clcn5	2.3637	0.118313	0.199297	0.0290504	0.483555
Magt1	2.23515	NA	NA	0.0107358	0.116178
Stard8	2.23429	0.0144726	0.036281	0.150996	0.426094
Tmem29	2.2308	0.00455071	0.0146273	0.0688631	0.241394
Gpkow	2.21624	0.0015551	0.00699795	0.156719	0.638339
8030474K03Rik	2.20382	0.0749803	0.136525	0.045728	0.0307901
Cox7b	2.14356	NA	NA	0.0265378	0.175536
Elk1	2.10273	0.232229	0.336178	0.0201634	0.103779
Mmgt1	2.07376	0.224365	0.3272	0.0297834	0.233386
Il13ra1	2.05119	0.294009	0.405253	0.00308259	0.0273887
Iqsec2	1.971	0.159671	0.255311	0.0142974	0.0746421
Ccdc120	1.90174	0.0607551	0.114598	0.111471	0.50353
Gnl3l	1.86177	NA	NA	0.0296066	0.150538
Car5b	1.85888	0.191114	0.293663	0.0331387	0.36214
Pir	1.8401	NA	NA	0.00390625	0.0760683
Cfp	1.80462	NA	NA	0.0229167	0.088639
Ncrna00086	1.76918	0.333433	0.445048	0.0735236	0.13335
Morf4l2	1.68093	0.0674541	0.124989	0.165962	0.390458
Piga	1.66421	0.070257	0.129421	0.0830494	0.509375
Taf9b	1.61188	0.404421	0.51997	0.0037415	0.0685629
Plac1	1.57847	0.187272	0.28917	0.263278	0.694376
Cd99l2	1.564	0.336228	0.446886	0.0490257	0.279768
Rbm10	1.2622	0.473257	0.586914	0.0143094	0.048011
Shroom4	1.23549	0.294612	0.405253	0.0449355	0.310422
Usp9x	1.17072	0.265038	0.376067	0.022905	0.0915488
2900056M20Rik	1.15916	NA	NA	0.103158	0.633881
Prickle3	1.14488	0.381175	0.496158	0.0112047	0.141451
Mcart6	1.0627	0.429669	0.543558	0.0547538	0.261611
Bex1	1.04751	NA	NA	0.0991731	0.412581
1810030O07Rik	0.905261	0.488984	0.60168	0.0464086	0.184667
Capn6	0.823881	0.682137	0.787082	0.0898953	0.457038
Mospd2	0.755547	0.579329	0.696522	0.0475588	0.223689
Msl3	0.699359	0.623238	0.727111	0.0164375	0.0432868
BC023829	0.678055	NA	NA	0.0485884	0.0622206
Zrsr2	0.611162	0.416852	0.533774	0.13064	0.441517
Kdm5c	0.5776	0.425618	0.540919	0.173231	0.41468
Cxx1c	0.491224	0.783163	0.856584	0.0382409	0.060582
Amot	0.42831	0.802596	0.871785	0.0473178	0.125036
Magee1	0.421834	0.76261	0.845852	0.00762951	0.0288299
Upf3b	0.386593	NA	NA	0.0294168	0.113263
Tsc22d3	0.371622	0.701136	0.80605	0.0487866	0.179849
Zfx	0.319254	NA	NA	0.0209794	0.0534645
Ap1s2	0.262519	0.756693	0.845242	0.0231732	0.000905797
Pls3	0.230201	NA	NA	0.0127728	0.138195
Bex2	0.217008	0.776544	0.855284	0.337794	0.212748
Chic1	0.198829	NA	NA	0.0248489	0.0232323
Akap17b	0.157529	0.912678	0.945702	0.0358949	0.134801
Pim2	0.152441	0.897969	0.933532	0.139345	0.545619
Zfp280c	0.14131	NA	NA	0.0294421	0.084667
Fam123b	0.138292	0.957379	0.969692	0.0064394	0
Pnck	0.137402	0.859465	0.903683	0.502536	0.5
2610029G23Rik	0.0621041	0.941439	0.960162	0.131083	0.476241
Prrg3	0.056188	0.975332	0.984711	0.0413919	0.0988506
BC065397	0.0228794	0.981459	0.987731	0.454801	0.338555
C1galt1c1	0.0154481	0.993992	0.99402	0.00349229	0.00773247
Utp14a	-0.0927666	0.922028	0.949146	0.117159	0.363633
Rhox4a	-0.107582	0.941501	0.960162	0.0093269	0.0510311
Rlim	-0.152826	NA	NA	0.0165803	0.0352146
Ercc6l	-0.193546	0.847154	0.898496	0.169434	0.50746
Rpgr	-0.21213	0.921343	0.949146	0.0177083	0.05
Rps4x	-0.21815	0.824376	0.886852	0.186668	0.479264
Ndufb11	-0.223949	0.759564	0.845451	0.0257326	0.0445708
Suv39h1	-0.254458	0.86065	0.903683	0.0134622	0.00724637
Mid2	-0.269044	0.824913	0.886852	0.0248415	0.111144
Elf4	-0.291234	0.859434	0.903683	0.0144756	0.0151561
Phka1	-0.316199	0.88097	0.921945	0.00968147	0.00978407
Diap2	-0.319196	0.752084	0.843084	0.0558924	0.0804597
Yipf6	-0.361088	0.657753	0.761736	0.243076	0.404803
5530601H04Rik	-0.363188	0.585283	0.699681	0.204327	0.43657
Fam122b	-0.370631	0.722979	0.82101	0.0306267	0.0528033
Ofd1	-0.397037	0.732464	0.826269	0.0277964	0.0423283
Rbm3	-0.486181	0.609097	0.714315	0.028134	0.0496524
Emd	-0.492668	NA	NA	0.0218192	0
Taf1	-0.549647	0.588361	0.699681	0.339617	0.525991
Atp7a	-0.57457	0.438753	0.552828	0.133238	0.301347
Dkc1	-0.597527	0.772062	0.853331	0.0272795	0
Pdk3	-0.617653	0.578975	0.696522	0.0188055	0.0208981
Lage3	-0.633115	0.610003	0.714315	0.0127341	0
Rps6ka3	-0.661831	0.781689	0.856584	0.00714285	0
Med14	-0.697726	0.513049	0.626397	0.0360426	0.0260021
Nup62cl	-0.700627	NA	NA	0.101431	0.333942
Gm9	-0.719254	0.452646	0.565807	0.0516041	0.0881151
Eif2s3x	-0.726283	0.322223	0.435624	0.388028	0.611292
C330007P06Rik	-0.726489	0.605535	0.714315	0.00488264	0.0009557
Zfp449	-0.807053	0.734461	0.826269	0.0326087	0.0220458
Cxx1b	-0.921268	0.724574	0.82101	0.0108418	0.0142228
Siah1b	-0.921326	0.425866	0.540919	0.175692	0.263923
Ogt	-0.965878	0.281124	0.393573	0.256416	0.469726
Sh3kbp1	-1.02268	0.504037	0.617789	0.0070438	0.0442815
Slc10a3	-1.0584	0.183423	0.284623	0.3825	0.489583
Xiap	-1.12767	0.393741	0.508313	0.023815	0.0465184
Hmgn5	-1.20801	NA	NA	0.0365852	0.0150829
Cask	-1.28131	0.599354	0.709761	0.00163037	0.00208333
2610002M06Rik	-1.28884	NA	NA	0.0109103	0.00757577
Abcb7	-1.32235	0.268927	0.379874	0.0159297	0.0178216
Dusp9	-1.32568	0.081494	0.145856	0.511131	0.499517
Usp27x	-1.38446	NA	NA	0.0394211	0.0070309
Trmt2b	-1.4199	0.050119	0.0969368	0.101421	0.0883838
Nxt2	-1.42153	0.153792	0.247166	0.0433079	0.0798612
Maged1	-1.43388	0.26028	0.370988	0.0157519	0.00336641
Esx1	-1.43852	NA	NA	0.027174	0.000711463
Sh3bgrl	-1.50546	0.183172	0.284623	0.0758052	0.155897
Acsl4	-1.6603	0.146467	0.239053	0.0222471	0.0135595
Rbmx2	-1.66876	0.114463	0.195955	0.0226644	0.0239818
Mid1	-1.70204	NA	NA	0.26155	0.200794
B230206F22Rik	-1.70338	0.0380568	0.0768455	0.217703	0.248304
Hnrnph2	-1.70363	0.0447331	0.0880682	0.119086	0.141533
Ubl4	-1.74723	0.00594506	0.0176669	0.00940544	0
Rhox4e	-1.75447	0.023098	0.0527236	0.757068	0.555029
Tsr2	-1.76627	0.391738	0.507809	0.00869128	0.00063492
Gla	-1.85846	0.00330913	0.0115508	0.0975424	0.106094
6720401G13Rik	-1.90933	0.331952	0.445048	0.0322211	0.0406169
Foxo4	-1.94195	0.212019	0.31355	0.0280053	0.00331381
Mbtps2	-2.07171	0.25588	0.366373	0.0168021	0.00462963
Tbl1x	-2.10989	0.213263	0.313915	0.0102972	0.00459875
Gpm6b	-2.1135	0.232656	0.336178	0.0380695	0.133088
Aifm1	-2.13904	0.148084	0.240445	0.0212827	0.00902373
Dynlt3	-2.1448	0.00511152	0.0161013	1	1
Lonrf3	-2.16126	0.297824	0.40789	0.0193651	0.00441319
Cxx1a	-2.18069	NA	NA	0.071907	0.0160895
Pola1	-2.18543	NA	NA	0.0267505	0.00260141
Gdi1	-2.21968	0.00315357	0.0114001	0.326884	0.171532
Ikbkg	-2.22615	0.0287649	0.0624893	0.0335205	0.0156296
Cul4b	-2.23996	0.000338565	0.00226911	0.153585	0.107078
Las1l	-2.25059	0.168514	0.26809	0.0257334	0.00329681
Mageb16	-2.2672	0.197998	0.301045	0.0292353	0.0114393
G6pdx	-2.27088	0.199741	0.301045	0.0167603	0.00419501
Rbmx	-2.29881	0.197019	0.301045	0.0269665	0.00781414
Rhox4b	-2.32879	0.0145124	0.036281	0.330125	0.152461
Shroom2	-2.40063	NA	NA	0.0221909	0.00808011
C1galt1c1	-2.47565	0.381716	NA	0.00349229	0.00773247
Pfkfb1	-2.52622	0.284286	0.394494	0.0147089	0.00160256
Ube2a	-2.6284	0.214303	0.313978	0.0262375	0.014729
Msn	-2.70037	0.061609	0.115517	0.0108254	0.000412564
Phf6	-2.84581	NA	NA	0.00757746	0.00138889
Atrx	-2.84871	0.0488414	0.0955593	0.0370762	0.0696647
Hprt	-2.85522	NA	NA	0.0198075	0.00609353
Gprasp1	-2.88007	0.113232	0.195861	0.0143926	0.000791923
Bhlhb9	-2.98419	NA	NA	0.0314225	0.00113729
Rhox4c	-2.99715	0.000814864	0.00421918	0.609071	0.918551
Gata1	-3.02126	0.0204165	0.0483549	0.111199	0.510642
Mpp1	-3.05401	NA	NA	0.0107374	0.00223442
Dcaf12l1	-3.07239	NA	NA	0.120386	0.00923337
A230072C01Rik	-3.08624	0.27218	NA	0.0166667	0
Mid1ip1	-3.08624	0.27218	NA	0.00243903	0
Sat1	-3.15835	NA	NA	0.0202104	0.00178253
Lamp2	-3.18671	0.0335774	0.0695848	0.00979291	0.00142582
Tmem164	-3.21646	0.0721446	0.132125	0.0126171	0.00129702
Armcx2	-3.24517	0.0217344	0.0510576	0.0348893	0.0416667
Nrk	-3.27198	0.0274161	0.0612487	0.0192393	0.00544059
Armcx3	-3.29371	0.239474	NA	0.000992063	0
Bgn	-3.31372	0.0304775	0.0657561	0.000467034	0.000381722
Ubqln2	-3.31757	NA	NA	0.0182663	0.00138889
Pgrmc1	-3.36567	0.0327732	0.0692856	0.013334	0.00156243
Xlr3a	-3.42219	0.0667378	0.124393	0.0151203	0.00214505
Rap2c	-3.44928	NA	NA	0.0203295	0.000744047
Klhl13	-3.45033	0.00365301	0.0125076	0.0181195	0.00445849
Apool	-3.50803	0.12697	0.2094	0.0324272	0
Xlr3b	-3.52729	0.000384482	0.00242224	0.151279	0.0191387
Col4a5	-3.5314	0.205094	NA	0.000331565	0
Irak1	-3.55201	0.0219432	0.0510576	0.0156688	0.00137776
Ndufa1	-3.58237	0.0121501	0.0324346	0.0243719	0.0064327
Ammecr1	-3.62099	0.113786	0.195861	0.0214372	0.00136612
Hsd17b10	-3.68202	0.0585258	0.111731	0.0137616	0.00126743
Flna	-3.70697	6.58555e-05	0.000610132	0.0593386	0.0176314
Pdha1	-3.72486	9.20249e-06	0.000126034	0.0357931	0.0054044
Sms	-3.82672	0.00172908	0.00746804	0.0650865	0.00757577
Gria3	-3.94728	0.015512	0.0384746	0	0
Wnk3-ps	-4.0687	8.69604e-06	0.000124511	0.152167	0.0878676
Maged2	-4.20904	0.00219538	0.00864431	0.0220322	0.000442673
Rab9	-4.21569	NA	NA	0.0181424	0.000514403
Xk	-4.2221	NA	NA	0.0155912	0
Mtmr1	-4.24167	NA	NA	0.0136147	0.0022107
Xlr3c	-4.27645	NA	NA	0.0940384	0.00714284
Mtm1	-4.29459	NA	NA	0.0145284	0.00154321
Snx12	-4.36657	0.00106564	0.00532819	0.169848	0.0276549
Arhgef6	-4.4735	0.00015874	0.00135144	0.0488541	0.00165632
Nkap	-4.53767	0.00159713	0.00708587	0.0321315	0.00131386
Gspt2	-4.6161	0.00582241	0.0174672	0.436499	0.00943947
Apex2	-4.62445	0.0401542	0.0805642	0.0218378	0.00347223
Efnb1	-4.62962	0.013311	0.0340892	0.0450097	0.00271003
Cstf2	-4.65323	0.00178801	0.00750965	0.0211549	0.00074074
Idh3g	-4.71708	NA	NA	0.015598	0.000118708
Fgd1	-4.73706	0.00610058	0.0179347	0.0325214	0.00498577
Prps1	-4.75644	0.00502883	0.0160008	0.0355301	0.00283225
Xlr5a	-4.8055	0.000263434	0.00188595	0.0650941	0.0090637
Atp11c	-4.82745	NA	NA	0.00995787	0
Zbtb33	-4.84205	0.00128775	0.00624062	0.0175806	0.00107468
2210013O21Rik	-4.9235	NA	NA	0.0330088	0
Fundc2	-4.97853	NA	NA	0.154316	0
Bcap31	-5.0448	0.000255592	0.00188148	0.0203666	0.00112851
Abcd1	-5.04668	0.0113118	0.0304549	0.0386334	0.00041771
Zfp182	-5.13546	NA	NA	0.029145	0
Htatsf1	-5.17474	0.00318479	0.0114001	0.0125185	0.000695547
Armcx5	-5.3048	NA	NA	0.0140812	0
1600014K23Rik	-5.30977	0.00373098	0.0126372	0.0218713	0.0666667
BC022960	-5.42245	0.00198594	0.00791863	0.0564074	0.00444443
Pdzd11	-5.45943	0.00821243	0.0228931	0.053065	0
Nkrf	-5.58114	NA	NA	0.0221417	0
Atp6ap1	-5.58642	6.07616e-08	2.12666e-06	0.0195042	0.000648335
Dnase1l1	-5.59056	NA	NA	0.0173441	0
Naa10	-5.64958	0.02784	0.0617578	0.0108714	0
Fmr1	-5.64985	3.07331e-08	1.21012e-06	0.262044	0.0189377
Huwe1	-5.75906	7.49652e-08	2.3614e-06	0.122732	0.00750682
Hmgb3	-5.76605	NA	NA	0.0486442	0
Hccs	-5.76666	7.2703e-05	0.000654327	0.12462	0.0141704
Ribc1	-5.82777	0.0220439	0.0510576	0.0318729	0
Maoa	-5.8387	NA	NA	0.0152718	0
Mecp2	-5.91466	0.0202726	0.0483549	0.0066353	0
Haus7	-5.92787	0.00181767	0.00753376	0.0230409	0.000913243
Rpl10	-6.04963	2.168e-06	3.4146e-05	0.147176	0.00202681
Cenpi	-6.08465	NA	NA	0.0141624	0
Taz	-6.12667	NA	NA	0.0240921	0
Wdr44	-6.3019	NA	NA	0.0264595	0
Chm	-6.34466	2.69153e-07	7.06528e-06	0.0235499	0.000961537
Phf8	-6.37945	NA	NA	0.0107271	0
Zfp185	-6.51217	2.13612e-05	0.000224292	0.292718	0.00398903
Atp6ap2	-6.67115	3.8747e-07	9.38868e-06	0.0248635	0.00117041
Phka2	-6.73065	0.00629669	0.0181969	0.00866004	0
Tab3	-6.9996	NA	NA	0.0132755	0.000795816
Bcor	-7.08807	9.30854e-07	1.72482e-05	0.015181	0.000220342
Timm8a1	-7.18519	NA	NA	0.0595007	0
Hcfc1	-7.20162	NA	NA	0.0157715	0.000187455
Kif4	-7.21781	2.03516e-06	3.37408e-05	0.145563	0.00630941
Thoc2	-7.24199	NA	NA	0.0497257	0.0005291
Mcts1	-7.25363	0.00292492	0.0109684	0.0168044	0
Prkx	-7.6108	NA	NA	0.0118536	0
Zfp275	-7.69283	0.00134972	0.00634571	0.0168095	0
Stag2	-7.79023	NA	NA	0.0125051	0
Fam3a	-7.83874	0.000316533	0.00216756	0.0143749	0
Rpl36a	-7.91174	2.76691e-10	1.74315e-08	0.0429777	0.000311809
Renbp	-8.18034	NA	NA	0.0210294	0.000103072
Kdm6a	-8.40429	1.06258e-05	0.000133885	0.0698604	0.000375377
Ddx3x	-8.94727	9.94416e-11	1.04414e-08	0.0511458	0.00104359
Smc1a	-9.01147	5.27285e-05	0.000503318	0.0218025	0
Vbp1	-9.07243	3.32183e-05	0.000326993	0.0295483	0
Brcc3	-10.4331	2.06481e-07	5.91286e-06	0.00713857	0
Slc38a5	NA	NA	NA	NA	NA
1700008I05Rik	NA	NA	NA	NA	NA
Dgkk	NA	NA	NA	NA	NA
Gm614	NA	NA	NA	NA	NA
Slc9a7	NA	NA	NA	NA	NA
Reps2	NA	NA	NA	NA	NA
LOC100503393	NA	NA	NA	NA	NA
Dgkk-2	NA	NA	NA	NA	NA
Bex4	NA	NA	NA	NA	NA
Gpr50	NA	NA	NA	NA	NA
Zcchc12	NA	NA	NA	NA	NA
Nlgn3	NA	NA	NA	NA	NA
6530401D17Rik	NA	NA	NA	NA	NA
Fndc3c1	NA	NA	NA	NA	NA
Mtap7d2	NA	NA	NA	NA	NA
Nap1l2	NA	NA	NA	NA	NA
Nhsl2	NA	NA	NA	NA	NA
Usp51	NA	NA	NA	NA	NA
Klf8	NA	NA	NA	NA	NA
Nudt10	NA	NA	NA	NA	NA
Vsig1	NA	NA	NA	NA	NA
Zdhhc15	NA	NA	NA	NA	NA
Syp	NA	NA	NA	NA	NA
L1cam	NA	NA	NA	NA	NA
LOC100503525	NA	NA	NA	NA	NA
Mir362	NA	NA	NA	NA	NA
Ppp1r3f	NA	NA	NA	NA	NA
Map3k15	NA	NA	NA	NA	NA
Nudt11	NA	NA	NA	NA	NA
Fgf13	NA	NA	NA	NA	NA
Itgb1bp2	NA	NA	NA	NA	NA
Pdzd4	NA	NA	NA	NA	NA
Mirlet7f-2	NA	NA	NA	NA	NA
Nhs	NA	NA	NA	NA	NA
Zxda	NA	NA	NA	0.0142556	0.00631731
Gm9112	NA	NA	NA	NA	NA
Gprasp2	NA	NA	NA	NA	NA
Cdkl5	NA	NA	NA	NA	NA
LOC100503043	NA	NA	NA	NA	NA
Rps6ka6	NA	NA	NA	NA	NA
LOC100503212	NA	NA	NA	NA	NA
Rhox4f	NA	NA	NA	NA	NA
Slitrk4	NA	NA	NA	NA	NA
Tmsb15b2	NA	NA	NA	0.0130231	0.447798
4933402E13Rik	NA	NA	NA	NA	NA
Atg4a-2	NA	NA	NA	0.0117188	0.148419
Gab3	NA	NA	NA	NA	NA
Syn1	NA	NA	NA	NA	NA
Gm14680	NA	NA	NA	NA	NA
Xlr5b	NA	NA	NA	NA	NA
Spin4	NA	NA	NA	NA	NA
Gm3478	NA	NA	NA	NA	NA
Zxdb	NA	NA	NA	NA	NA
Ophn1	NA	NA	NA	NA	NA
2900062L11Rik	NA	NA	NA	0.0098438	0.0224339
Araf	NA	NA	NA	NA	NA
Gm14698	NA	NA	NA	NA	NA
Gabre	NA	NA	NA	NA	NA
AU015836	NA	NA	NA	NA	NA
AU015836	NA	NA	NA	NA	NA
Vgll1	NA	NA	NA	NA	NA
Plp1	NA	NA	NA	NA	NA
Tcfe3	NA	NA	NA	0.0332303	0.515211
Tmsb15b1-Tmsb15b2	NA	NA	NA	NA	NA
Mir322	NA	NA	NA	NA	NA
Gm4997	NA	NA	NA	NA	NA
Slc6a8	NA	NA	NA	NA	NA
Gm2223	NA	NA	NA	NA	NA
DXBay18	NA	NA	NA	NA	NA
2010204K13Rik	NA	NA	NA	NA	NA
B630019K06Rik	NA	NA	NA	NA	NA
Mir363	NA	NA	NA	NA	NA
Mir351	NA	NA	NA	NA	NA
Tmsb15a	NA	NA	NA	NA	NA
2010000I03Rik	NA	NA	NA	NA	NA
Spin2	NA	NA	NA	NA	NA
Zc4h2	NA	NA	NA	NA	NA
Tmem29	NA	NA	NA	0.0688631	0.241394
Gm14685	NA	NA	NA	NA	NA
Klhl15	NA	NA	NA	NA	NA
Mageh1	NA	NA	NA	NA	NA
LOC100504671	NA	NA	NA	0.0335019	0.395079
Fam120c	NA	NA	NA	NA	NA
Gm6036	NA	NA	NA	0	0
Mir224	NA	NA	NA	NA	NA
Pja1	NA	NA	NA	0	0
5730405O15Rik	NA	NA	NA	NA	NA
Mir503	NA	NA	NA	NA	NA
4933407K13Rik	NA	NA	NA	NA	NA
Tlr13	NA	NA	NA	NA	NA
Tmsb15b1	NA	NA	NA	NA	NA
Hdac8	NA	NA	NA	NA	NA
Smarca1	NA	NA	NA	NA	NA
Mir374	NA	NA	NA	NA	NA
Cited1	NA	NA	NA	NA	NA
Nxf7	NA	NA	NA	NA	NA
Apln	NA	NA	NA	NA	NA
LOC100504260	NA	NA	NA	NA	NA
Gm14535	NA	NA	NA	NA	NA
Cybb	NA	NA	NA	NA	NA
2900002K06Rik	NA	NA	NA	NA	NA
Fnd3c2	NA	NA	NA	NA	NA
LOC100503437	NA	NA	NA	0.00164474	0
2610030H06Rik	NA	NA	NA	0.0226313	0.0579415
Dmd	NA	NA	NA	NA	NA
Gm648	NA	NA	NA	NA	NA
Pin4	NA	NA	NA	NA	NA
Snora70	NA	NA	NA	NA	NA
F8a	NA	NA	NA	NA	NA
Gm5643	NA	NA	NA	NA	NA
Rgag4	NA	NA	NA	NA	NA
Lancl3	NA	NA	NA	NA	NA
Cetn2	NA	NA	NA	NA	NA
Gm6568	NA	NA	NA	NA	NA
Mir421	NA	NA	NA	NA	NA
LOC100504405	NA	NA	NA	NA	NA
Igbp1	NA	NA	NA	NA	NA
Arhgap4	NA	NA	NA	NA	NA
Mamld1	NA	NA	NA	NA	NA
Fam50a	NA	NA	NA	NA	NA
Gpc3	NA	NA	NA	NA	NA
Fancb	NA	NA	NA	NA	NA
LOC100504564	NA	NA	NA	0	0
Gm1862	NA	NA	NA	NA	NA
Mtcp1	NA	NA	NA	NA	NA
Gm7429	NA	NA	NA	NA	NA
Uxt	NA	NA	NA	NA	NA
Tspan7	NA	NA	NA	NA	NA
Ssr4	NA	NA	NA	NA	NA
Eda	NA	NA	NA	NA	NA
Awat2	NA	NA	NA	NA	NA
Rnf113a1	NA	NA	NA	NA	NA
Hdx	NA	NA	NA	NA	NA
Tmsb4x	NA	NA	NA	NA	NA
Drp2	NA	NA	NA	NA	NA
Nr0b1	NA	NA	NA	NA	NA
Zic3	NA	NA	NA	NA	NA
Xlr5c	NA	NA	NA	NA	NA
2810403D21Rik	NA	NA	NA	NA	NA
Slc25a5	NA	NA	NA	NA	NA
Snora69	NA	NA	NA	NA	NA
Gm5637	NA	NA	NA	NA	NA
Yy2	NA	NA	NA	0.00213675	0.017094
Slc16a2	NA	NA	NA	NA	NA
Was	NA	NA	NA	NA	NA
Zmat1	NA	NA	NA	NA	NA
Prdx4	NA	NA	NA	NA	NA
Zfp36l3	NA	NA	NA	NA	NA
LOC100503459	NA	NA	NA	1	1
Rpl39	NA	NA	NA	NA	NA
Lrch2	NA	NA	NA	NA	NA
Uprt	NA	NA	NA	NA	NA
Alg13	NA	NA	NA	NA	NA
Tceal7	NA	NA	NA	NA	NA
LOC100503426	NA	NA	NA	0.00723034	0.0891452
3830403N18Rik	NA	NA	NA	NA	NA
2310010G23Rik	NA	NA	NA	NA	NA
Pak3	NA	NA	NA	NA	NA
Aff2	NA	NA	NA	NA	NA
Enox2	NA	NA	NA	NA	NA
Srpx2	NA	NA	NA	NA	NA
LOC100046796	NA	NA	NA	0.000289352	0
Chst7	NA	NA	NA	NA	NA
Armcx6	NA	NA	NA	NA	NA
Prrg1	NA	NA	NA	NA	NA
C77370	NA	NA	NA	NA	NA
Pcdh19	NA	NA	NA	NA	NA
Hs6st2	NA	NA	NA	0	0
Slc7a3	NA	NA	NA	NA	NA
Xlr4a	NA	NA	NA	NA	NA
Maob	NA	NA	NA	NA	NA
Armcx1	NA	NA	NA	NA	NA
Tspan6	NA	NA	NA	NA	NA
1600025M17Rik	NA	NA	NA	NA	NA
Pnma5	NA	NA	NA	NA	NA
Figf	NA	NA	NA	NA	NA
Rhox12	NA	NA	NA	NA	NA
Tceal1	NA	NA	NA	NA	NA
Lpar4	NA	NA	NA	NA	NA
Gpr64	NA	NA	NA	NA	NA
Tmem47	NA	NA	NA	NA	NA
A630033H20Rik	NA	NA	NA	NA	NA
Eras	NA	NA	NA	NA	NA
LOC100504521	NA	NA	NA	NA	NA
Taf7l	NA	NA	NA	NA	NA
Xist	NA	NA	NA	NA	NA
