# Supplementary material for: PRC2 represses transcribed genes on the imprinted inactive X chromosome in mice
Source: Genome Biol. 2017 May 3;18:82. doi: 10.1186/s13059-017-1211-5 (PMC5415793; doi:10.1186/s13059-017-1211-5)
Supplement: Supplementary file 5 — Table S4. Paternal allele expression for X-chromosome genes with ≥ 5x coverage at SNP sites. (XLSX 113 kb) [file 13059_2017_1211_MOESM5_ESM.xlsx]

## Sheet:  (1).tabular)Galaxy240-(10Xcov_
	Proportion Paternal-X Expression						Proportion Paternal-X Expression
Gene Name	WT 1	WT 2	WT 3	Eedfl/fl	WT Average	Consistent Escape	Eed-/- 1	Eed-/- 2	Eed-/- 3	Eed-/- Average	Consistent escape	WT vs. Eed-/-	Adjusted
						in WT?					in Eed-/-?	P Value (T Test)	P Value
Hdac6	0.0897359	0.0907261	0.098089	0.0709812	0.087383	No	0.560712	0.581682	0.578782	0.573725	Yes	1.46478e-07	1.10861e-05
Zmym3	0	0.0015015	0.0417356	0.00498575	0.0120557	No	0.451595	0.474617	0.470919	0.46571	Yes	3.22468e-07	1.82194e-05
Phf16	0.00507765	0.0111403	0.0562862	0.0152199	0.021931	No	0.430733	0.450566	0.455506	0.445602	Yes	1.1327e-06	4.26651e-05
Tcfe3	0.00975096	0.00600818	0.0369278	0.0802343	0.0332303	No	0.50012	0.508279	0.537234	0.515211	Yes	3.76681e-06	7.09417e-05
Rnf128	0.029517	0.0168706	0.0827403	0.0204755	0.0374009	No	0.515844	0.514104	0.55713	0.529026	Yes	2.8787e-06	7.09417e-05
Otud5	0.0135052	0.0335231	0.0864101	0.0659252	0.0498409	No	0.491283	0.510206	0.536847	0.512779	Yes	3.54533e-06	7.09417e-05
Kcnd1	0	0	0.0645557	0.0540804	0.029659	No	0.47485	0.507592	0.470591	0.484344	Yes	4.9641e-06	8.01347e-05
Plp2	0.00187625	0.00209185	0.0471077	0.0303441	0.020355	No	0.313883	0.350408	0.33643	0.333574	Yes	6.62706e-06	9.36072e-05
Gripap1	0.0193924	0.00819507	0.0869411	0.0440944	0.0396557	No	0.540163	0.514188	0.479895	0.511415	Yes	1.02749e-05	0.000129007
Wbp5	0.00167016	0.00655751	0.0797052	0.0616422	0.0373938	No	0.502508	0.535641	0.506908	0.515019	Yes	1.2459e-05	0.000140787
Il2rg	0.0229229	0	0.0555746	0	0.0196244	No	0.425559	0.395351	0.4514	0.424103	Yes	2.52478e-05	0.00023775
Wdr45	0	0.00569801	0.0561122	0.0456853	0.0268739	No	0.456853	0.412281	0.468	0.445711	Yes	2.50716e-05	0.00023775
Rp2h	0	0	0.00563682	0.00888889	0.00363143	No	0.404363	0.396112	0.384081	0.394852	Yes	3.80824e-05	0.000331024
Gpkow	0.2045	0.161106	0.10898	0.152292	0.156719	Yes	0.650505	0.629546	0.634967	0.638339	Yes	4.65488e-05	0.000375715
Trap1a	0	0	0.160123	0.015873	0.043999	No	0.61405	0.722269	0.690476	0.675598	Yes	5.76569e-05	0.000434349
Pgk1	0.000958419	0.00161059	0.096135	0.0265771	0.0313203	No	0.517893	0.507701	0.436845	0.48748	Yes	8.41778e-05	0.000525841
Uba1	0.0090503	0.0109872	0.0714028	0.0471276	0.034642	No	0.450593	0.397814	0.385178	0.411195	Yes	0.000107245	0.000673257
Ccdc22	0	0.0116789	0.117561	0.085092	0.053583	No	0.481575	0.518711	0.523312	0.507866	Yes	0.000104968	0.000673257
Rbm41	0.00161031	0.00231481	0.0793991	0.121997	0.0513303	No	0.488101	0.493288	0.579992	0.52046	Yes	0.000130848	0.000778204
Zrsr2	0.179528	0.0732794	0.107318	0.141325	0.125363	No	0.404355	0.472768	0.443167	0.440097	Yes	0.000143128	0.000808672
Ccdc120	0.144649	0.153433	0.0574705	0.0903306	0.111471	No	0.490581	0.515881	0.504127	0.50353	Yes	0.000165925	0.000892832
Ftsj1	0.00129199	0	0.0789072	0.00854345	0.0221857	No	0.388988	0.445756	0.47729	0.437345	Yes	0.000213686	0.00109757
Pqbp1	0.00754728	0.00114943	0.0629031	0.0703215	0.0354803	No	0.411811	0.500602	0.46466	0.459024	Yes	0.000229	0.00112509
3830417A13Rik	0.028581	0.00912006	0.0956666	0.0249248	0.0395731	No	0.440105	0.381278	0.359771	0.393718	Yes	0.000239399	0.00112717
Timm17b	0.00600508	0.00724999	0.057622	0.0821669	0.038261	No	0.353326	0.435804	0.420222	0.403117	Yes	0.000309721	0.00139994
2610029G23Rik	0.152057	0.137277	0.0533333	0.207737	0.137601	No	0.532444	0.472607	0.452509	0.485853	Yes	0.000339098	0.00147377
Txlng	0.016899	0	0.018018	0.031085	0.0165005	No	0.48326	0.422171	0.457739	0.45439	Yes	0.00051985	0.00202562
Piga	0.128079	0.00789111	0.0875951	0.112473	0.0840096	No	0.563064	0.445546	0.519515	0.509375	Yes	0.0005123	0.00202562
Gata1	0.0934639	0.0926083	0.139796	0.109017	0.108721	No	0.483145	0.554237	0.494543	0.510642	Yes	0.000501605	0.00202562
Pim2	0.171753	0.212195	0.0659374	0.0649033	0.128697	No	0.479263	0.577168	0.602354	0.552928	Yes	0.000597892	0.00225206
Tbc1d25	0	0	0.0713485	0	0.0178371	No	0.425062	0.533156	0.451524	0.469914	Yes	0.000878195	0.00320116
Slc35a2	0.0252253	0.0148316	0.0563699	0.037237	0.0334159	No	0.394223	0.470873	0.451335	0.43881	Yes	0.00105069	0.00371024
Eif2s3x	0.418669	0.337525	0.360278	0.435642	0.388028	Yes	0.594141	0.620903	0.618832	0.611292	Yes	0.00111772	0.00382735
Psmd10	0	0	0.0408479	0.0126377	0.0133714	No	0.38542	0.447185	0.368411	0.400339	Yes	0.0012187	0.00405039
Eras	0	0.00376648	0.0845085	0.00941912	0.0244235	No	0.330658	0.325	0.422222	0.359293	Yes	0.00143172	0.00462241
Pcsk1n	0.00617284	0	0.164352	0.0295349	0.0500149	No	0.470061	0.647537	0.613831	0.577143	Yes	0.00159365	0.00500229
Ppp1r3f	0	0.147959	0.184665	0.0537247	0.0965872	No	0.407871	0.4723	0.431955	0.437375	Yes	0.00172204	0.00525921
Gemin8	0.11501	0.111111	0.210695	0.01	0.111704	No	0.448259	0.43997	0.359681	0.41597	Yes	0.00185406	0.0055134
Med12	0	0	0.0426806	0.0121885	0.0137173	No	0.474168	0.436977	0.548122	0.486422	Yes	0.00247727	0.00717773
Rhox6	0.026083	0.0151162	0.0559857	0.0772023	0.0435968	No	0.516289	0.541087	0.420787	0.492721	Yes	0.00271093	0.00765839
Cdk16	0.00327511	0.00490196	0.0673015	0.0447418	0.0300551	No	0.390734	0.490457	0.375692	0.418961	Yes	0.00307016	0.00846165
Atg4a-2	0	0	0.046875	0	0.0117188	No	0.130952	0.10805	0.162604	0.133869	Yes	0.00344218	0.00926111
Stard8	0.171361	0.17229	0.212609	0.0319586	0.147055	No	0.478821	0.441282	0.357382	0.425828	Yes	0.00352447	0.00926197
Ercc6l	0.250517	0.0642452	0.167167	0.271776	0.188426	No	0.511571	0.550728	0.508189	0.523496	Yes	0.00390862	0.0100381
Rhox9	0.016173	0.0195507	0.0757416	0.0469663	0.0396079	No	0.536828	0.556976	0.421804	0.505203	Yes	0.00433658	0.0107659
Kdm5c	0.151995	0.143142	0.195888	0.201897	0.173231	Yes	0.36104	0.424819	0.45818	0.41468	Yes	0.00438259	0.0107659
2900056M20Rik	0	0	0.0802721	0.332359	0.103158	No	0.594297	0.644547	0.662798	0.633881	Yes	0.00493832	0.011873
Mbnl3	0.00918646	0.00395873	0.126212	0.00175439	0.0352779	No	0.316258	0.477926	0.456868	0.417017	Yes	0.00510805	0.0120252
Cd99l2	0	0.000957854	0.0248868	0.170258	0.0490257	No	0.239368	0.304887	0.295049	0.279768	Yes	0.00598768	0.0138083
Tbc1d8b	0.00391275	0.00867658	0.00912276	0.00952381	0.00780898	No	0.386565	0.511699	0.431936	0.4434	Yes	0.00692006	0.0156393
5530601H04Rik	0.247394	0.131232	0.273616	0.232429	0.221168	Yes	0.404638	0.501264	0.548381	0.484761	Yes	0.00751052	0.016641
Rps6ka6	0.225838	0.216049	0.0881129	0.00919952	0.1348	No	0.333333	0.468452	0.409512	0.403766	Yes	0.00933491	0.0202855
Wdr13	0	0	0.0418275	0.0247222	0.0166374	No	0.44767	0.33726	0.496379	0.427103	Yes	0.0101832	0.0213281
Xist	0.976235	0.970875	0.969826	0.982048	0.974746	Yes	0.55	0.5531	0.670275	0.591125	Yes	0.0101922	0.0213281
Syap1	0.0217423	0.00222023	0.0613716	0.0210119	0.0265865	No	0.319631	0.473673	0.455498	0.416267	Yes	0.0112186	0.0230491
Ctps2	0.00304187	0	0.0431063	0.00931627	0.0138661	No	0.353908	0.379266	0.513315	0.415496	Yes	0.0122319	0.0246823
Capn6	0	0	0.326248	0.0527778	0.0947564	No	0.440604	0.52294	0.370374	0.444639	Yes	0.0138577	0.0274722
Porcn	0	0	0.0125613	0	0.00314032	No	0.410053	0.515817	0.340862	0.422244	Yes	0.0141477	0.0275636
Tceal8	0	0	0.0125	0	0.003125	No	0.168919	0.26087	0.206897	0.212229	Yes	0.0148955	0.0279458
Usp11	0	0	0.0353361	0.0231061	0.0146105	No	0.37501	0.324458	0.495851	0.39844	Yes	0.0149351	0.0279458
Tspyl2	0.00444444	0.00120482	0.0205529	0.0722994	0.0246254	No	0.27738	0.220651	0.36696	0.28833	Yes	0.0150858	0.0279458
Car5b	0.062972	0.0020284	0.01998	0.0169312	0.0254779	No	0.26417	0.308902	0.417788	0.330287	Yes	0.0157055	0.0286246
AU015836	0.00442799	0.00101126	0.392551	0	0.0994976	No	0.391275	0.585379	0.603039	0.526564	Yes	0.0163226	0.0292771
Mospd2	0.00308642	0	0.0728309	0.114318	0.0475588	No	0.257119	0.264401	0.149547	0.223689	Yes	0.0189035	0.0333766
Rps4x	0.293464	0.0491144	0.102779	0.301316	0.186668	No	0.46358	0.490606	0.483606	0.479264	Yes	0.0194863	0.0338762
Tsc22d3	0.00653595	0.0492348	0.0645766	0.134084	0.0636078	No	0.179298	0.186111	0.174138	0.179849	Yes	0.0209647	0.0358941
Atg4a	0.0116279	0	0.0727679	0.0527778	0.0342934	No	0.283333	0.494681	0.430128	0.402714	Yes	0.0212943	0.0359143
Clcn5	0	0.00192391	0.0761195	0.0310243	0.0272669	No	0.585169	0.529996	0.329691	0.481619	Yes	0.0232532	0.0386413
Rgag4	0	0	0	0	0	No	0.145833	0.235525	0.25625	0.212536	Yes	0.0244871	0.040102
Bex1	0.00138008	0.0011926	0.0517257	0.342394	0.0991731	No	0.459934	0.391296	0.386514	0.412581	Yes	0.02704	0.0436504
Siah1b	0.185168	0.017051	0.0944415	0.329199	0.156465	No	0.418332	0.440101	0.357741	0.405391	Yes	0.0278636	0.0437304
Yipf6	0.352935	0.214089	0.113972	0.223061	0.226014	Yes	0.410128	0.386799	0.437403	0.411443	Yes	0.0276899	0.0437304
G530011O06Rik	0.2	0.4	0.518007	0.0833333	0.300335	No	0.590476	0.71875	1	0.769742	Yes	0.0361951	0.056028
Tmsb15b2	0	0	0	0.0520925	0.0130231	No	0.437191	0.607785	0.298419	0.447798	Yes	0.037401	0.0571123
Mid2	0.0275253	0.00490196	0.0345238	0.102778	0.0424323	No	0.116326	0.120313	0.111842	0.11616	Yes	0.0386181	0.0574191
Gdi1	0.303389	0.284851	0.425178	0.237147	0.312641	Yes	0.175764	0.169849	0.168982	0.171532	Yes	0.0385494	0.0574191
Ids	0.0214486	0.0102248	0.0914018	0.0121899	0.0338163	No	0.245664	0.44218	0.226766	0.30487	Yes	0.0498357	0.0731356
LOC100503525	0	0	0	0	0	No	0.4375	0.372222	0.160714	0.323479	Yes	0.0606817	0.0867979
Nup62cl	0.000225378	0	0.0721668	0.333333	0.101431	No	0.333333	0.334232	0.334262	0.333942	Yes	0.0606159	0.0867979
Gabre	0	0	0	0.371429	0.0928573	No	0.408696	0.4	0.25	0.352899	Yes	0.0636379	0.0898886
Ebp	0.00362319	0	0.0192633	0.00833333	0.00780496	No	0.325171	0.290222	0.115377	0.24359	Yes	0.0675181	0.0930432
Plac1	0.0639967	0.0906162	0.165167	0.733333	0.263278	No	0.818182	0.717265	0.547682	0.694376	Yes	0.0671087	0.0930432
Diap2	0.0133929	0.0141414	0.0841471	0.107955	0.0549091	No	0.125	0.116379	0.125	0.122126	Yes	0.0684165	0.0931454
Plp1	0	0	0.0797203	0.0714286	0.0377872	No	0.615238	0.667079	0.231566	0.504628	Yes	0.0732472	0.0973757
Bex2	0.416667	0.357143	0.257143	0.320225	0.337794	Yes	0.275272	0.135975	0.226998	0.212748	Yes	0.0724523	0.0973757
Ogt	0.398387	0.042042	0.234498	0.350737	0.256416	No	0.476169	0.460329	0.472681	0.469726	Yes	0.0741762	0.097464
Bcorl1	0.00621118	0.0111742	0.0998001	0.0786729	0.0489646	No	0.335783	0.315363	0.119949	0.257032	Yes	0.0808814	0.105053
2010000I03Rik	0.4	0.0666667	0.103535	0.220842	0.197761	No	0.300136	0.440245	0.59246	0.44428	Yes	0.0865092	0.111086
Rhox4d	0	0	0	0	0	No	0.124008	0.210515	0.38228	0.238934	Yes	0.0878166	0.111497
Rbbp7	0.00191638	0.00148898	0.041387	0.0559265	0.0251797	No	0.392045	0.203299	0.646775	0.41404	Yes	0.0923607	0.115964
A830080D01Rik	0.00829632	0.010849	0.09991	0.0236824	0.0356844	No	0.495203	0.558717	0.154078	0.402666	Yes	0.0958523	0.119065
Mcart6	0	0.0718142	0.206159	0.0833333	0.0903266	No	0.363281	0.187412	0.189474	0.246722	Yes	0.0970997	0.119264
Apoo	0.0015015	0.00347856	0.122921	0.0622332	0.0475336	No	0.418174	0.494033	0.138292	0.350166	Yes	0.0987721	0.120013
LOC100504671	0	0	0.0923949	0.0416127	0.0335019	No	0.53944	0.51941	0.126388	0.395079	Yes	0.11131	0.133808
Ocrl	0.00680272	0.00314728	0.0642105	0.018166	0.0230816	No	0.443214	0.493611	0.107301	0.348042	Yes	0.113672	0.13521
Mospd1	0.00781886	0.00441993	0.0637928	0.00929231	0.021331	No	0.350004	0.517283	0.104018	0.323768	Yes	0.126021	0.148337
Taf1	0.461244	0.0538832	0.363908	0.479433	0.339617	No	0.522771	0.529036	0.544742	0.532183	Yes	0.145551	0.16956
Utp14a	0.151825	0.12021	0.114737	0.0818657	0.117159	No	0.459226	0.505887	0.125787	0.363633	Yes	0.173973	0.200601
Fnd3c2	0.0397036	0.0768163	0.117848	0.325	0.139842	No	1	0.340781	0.342649	0.561143	Yes	0.187747	0.214297
Dusp9	0.499318	0.501742	0.532048	0.511417	0.511131	Yes	0.49881	0.500319	0.499422	0.499517	Yes	0.216698	0.244869
Atp7a	0.106585	0.114303	0.183339	0.141264	0.136373	Yes	0.198648	0.214795	0.498435	0.303959	Yes	0.224684	0.251379
Morf4l2	0.260418	0.286656	0.0592931	0.0574806	0.165962	No	0.528323	0.522612	0.120439	0.390458	Yes	0.232697	0.257792
Cul4b	0.10334	0.102566	0.290919	0.210427	0.176813	Yes	0.113482	0.104668	0.119237	0.112462	Yes	0.253994	0.278654
Rhox4e	0.902439	0.90625	0.672414	0.54717	0.757068	Yes	0.805195	0.321429	0.538462	0.555029	Yes	0.297453	0.323194
Hnrnph2	0.139538	0.135546	0.0593329	0.141928	0.119086	No	0.141986	0.143836	0.138776	0.141533	Yes	0.342974	0.369106
Gla	0.0980587	0.0996434	0.0701964	0.115836	0.0959336	No	0.105263	0.107756	0.105263	0.106094	Yes	0.362569	0.386512
Mid1	0.28056	0.368813	0.234817	0.173995	0.264546	Yes	0.249084	0.289844	0.106689	0.215206	Yes	0.514418	0.543264
Armcx1	0.138057	0.17381	0.167879	0.220139	0.174971	Yes	0.1875	0.208333	0.166667	0.1875	Yes	0.573624	0.600181
Rhox4c	0.310023	0.95	0.236607	0.313218	0.452462	Yes	0.323529	0.321212	0.410714	0.351818	Yes	0.591933	0.613656
Slc10a3	0.5	0.5	0.53	0.333333	0.465833	Yes	0.46875	0.5	0.5	0.489583	Yes	0.637567	0.654955
B230206F22Rik	0.295652	0.332837	0.201874	0.139735	0.242525	Yes	0.305849	0.297761	0.195019	0.26621	Yes	0.693063	0.705551
BC065397	0.142857	0.641026	0.0465292	0.0742754	0.226172	No	0.467265	0.286519	0.125952	0.293245	Yes	0.711388	0.717739
Pnck	0.5	0.5	0.543478	0.466667	0.502536	Yes	0.5	0.5	0.5	0.5	Yes	0.882281	0.882281
6530401D17Rik	0	0	0	0	0	No	0.00840336	0.00986395	0	0.0060891	No	NA	NA
LOC100504519	0	0	0	0	0	No	0.407879	0.491604	0	0.299828	No	NA	NA
Gpr173	0	0	0	0	0	No	0.0175439	0.153535	0.0441176	0.0717322	No	NA	NA
Pak3	0	0	0	0	0	No	0.119048	0.25	0	0.123016	No	NA	NA
Mtap7d2	0	0	0	0	0	No	0.00681696	0	0.0258333	0.0108834	No	NA	NA
Rhox4g	0	0	0	0	0	No	0.00383142	0.0291262	0	0.0109859	No	NA	NA
Nudt11	0	0	0	0	0	No	0.00714732	0	0	0.00238244	No	NA	NA
Cdkl5	0	0	0	0	0	No	0.047619	0	0	0.015873	No	NA	NA
Smarca1	0	0	0	0	0	No	0.025641	0	0	0.008547	No	NA	NA
Plxna3	0	0	0	0	0	No	0	0.00265252	0	0.000884173	No	NA	NA
Pdzd4	0	0	0	0	0	No	0.04	0	0	0.0133333	No	NA	NA
Trappc2	0	0	0	0	0	No	0.0175857	0	0	0.0058619	No	NA	NA
LOC100503043	0	0	0	0	0	No	0.00277008	0	0	0.00092336	No	NA	NA
Syn1	0	0	0	0	0	No	0	0.03	0	0.01	No	NA	NA
Dmd	0	0	0	0	0	No	0	0	0	0	No	NA	NA
Gm1862	0	0	0	0	0	No	0	0	0	0	No	NA	NA
Gm6036	0	0	0	0	0	No	0	0	0	0	No	NA	NA
Gpr64	0	0	0	0	0	No	0	0	0	0	No	NA	NA
Gria3	0	0	0	0	0	No	0	0	0	0	No	NA	NA
Hs6st2	0	0	0	0	0	No	0	0	0	0	No	NA	NA
LOC100504564	0	0	0	0	0	No	0	0	0	0	No	NA	NA
Pja1	0	0	0	0	0	No	0	0	0	0	No	NA	NA
Zc4h2	0	0	0	0	0	No	0	0	0	0	No	NA	NA
2810403D21Rik	0	0	0	0	0	No	NA	NA	NA	NA	NA	NA	NA
A630033H20Rik	0	0	0	0	0	No	NA	NA	NA	NA	NA	NA	NA
Armcx6	0	0	0	0	0	No	NA	NA	NA	NA	NA	NA	NA
Drp2	0	0	0	0	0	No	NA	NA	NA	NA	NA	NA	NA
Mamld1	0	0	0	0	0	No	NA	NA	NA	NA	NA	NA	NA
Maob	0	0	0	0	0	No	NA	NA	NA	NA	NA	NA	NA
Rab39b	0	0	0	0	0	No	NA	NA	NA	NA	NA	NA	NA
Srpx2	0	0	0	0	0	No	NA	NA	NA	NA	NA	NA	NA
Tlr13	0	0	0	0	0	No	NA	NA	NA	NA	NA	NA	NA
Tmsb15b1	0	0	0	0	0	No	NA	NA	NA	NA	NA	NA	NA
Tspan6	0	0	0	0	0	No	NA	NA	NA	NA	NA	NA	NA
Uprt	0	0	0	0	0	No	NA	NA	NA	NA	NA	NA	NA
LOC100046796	0	0	0	0.00115741	0.000289352	No	0	0	0	0	No	NA	NA
Col4a5	0	0	0	0.00127714	0.000319285	No	0	0	0	0	No	NA	NA
Timp1	0.000275967	0.000117592	0.000728494	0.000236518	0.000339643	No	0.00393645	0.0833549	0	0.0290971	No	NA	NA
Tmem47	0.00149925	0	0	0	0.000374812	No	0	0	0	0	No	NA	NA
Bgn	0.000342441	0.000382714	0.000128271	0.00101471	0.000467034	No	0.000728499	0	0.000416667	0.000381722	No	NA	NA
Dock11	0	0	0.00318089	0	0.000795223	No	0.066182	0.303409	0.00093985	0.12351	No	NA	NA
Cask	0	0	0.0014245	0.00211416	0.000884665	No	0	0	0.00284091	0.00094697	No	NA	NA
Armcx3	0.00396825	0	0	0	0.000992063	No	0	0	0	0	No	NA	NA
Figf	0	0.00419287	0	0	0.00104822	No	0.276119	0	0	0.0920397	No	NA	NA
Lrch2	0	0.00510204	0	0	0.00127551	No	0	0	0	0	No	NA	NA
L1cam	0	0	0.00531674	0	0.00132919	No	0.00462963	0.000661376	0	0.00176367	No	NA	NA
Gpc4	0	0	0	0.00546448	0.00136612	No	0.109091	0.145455	0.0280374	0.0941945	No	NA	NA
LOC100503437	0	0.00657895	0	0	0.00164474	No	0	0	0	0	No	NA	NA
Slc16a2	0	0	0.0075188	0	0.0018797	No	0.025	0.0625481	0.0138889	0.0338123	No	NA	NA
A230072C01Rik	0	0	0.00833333	0	0.00208333	No	0	0	0	0	No	NA	NA
Yy2	0	0	0	0.00854701	0.00213675	No	0.0512821	0	0	0.017094	No	NA	NA
Mid1ip1	0	0	0.0097561	0	0.00243903	No	0	0	0	0	No	NA	NA
Nono	0.000226204	0.00030869	0.00879943	0.000552438	0.00247169	No	0.0183279	0.016706	0.0123294	0.0157878	No	NA	NA
Fhl1	0	0.000421941	0.0110507	0	0.00286816	No	0.0296343	0.0708768	0	0.0335037	No	NA	NA
Il13ra1	0	0	0.00626974	0.00555556	0.00295633	No	0.0459324	0.0362336	0	0.0273887	No	NA	NA
Sept6	0.00469688	0	0	0.0075188	0.00305392	No	0.0004329	0.202574	0	0.067669	No	NA	NA
Taf9b	0	0	0.0124717	0	0.00311793	No	0.0761905	0.0748684	0.0166667	0.0559085	No	NA	NA
C1galt1c1	0.00294985	0	0.0110193	0	0.00349229	No	0.00680272	0.0163947	0	0.00773247	No	NA	NA
Brcc3	0.00699301	0	0.00786689	0	0.00371497	No	0	0	0	0	No	NA	NA
Alg13	0	0	0.0151515	0	0.00378788	No	0.087484	0.05	0	0.045828	No	NA	NA
Fam123b	0	0	0.0154545	0	0.00386362	No	0	0.01	0	0.00333333	No	NA	NA
Pir	0	0	0.015625	0	0.00390625	No	0.228205	0	0	0.0760683	No	NA	NA
Klhl15	0	0	0.016129	0	0.00403225	No	0	0	0	0	No	NA	NA
Prps2	0	0	0.0106097	0.00576481	0.00409363	No	0.14317	0.247808	0	0.130326	No	NA	NA
Mum1l1	0.00347594	0.00953415	0.00347222	0	0.00412058	No	0.132803	0.0468682	0.237265	0.138979	No	NA	NA
Tspan7	0	0	0	0.0166667	0.00416667	No	0.01	0	0	0.00333333	No	NA	NA
C330007P06Rik	0.000967803	0.00197628	0.0102466	0.00633989	0.00488264	No	0.000988142	0.000834028	0.00104493	0.0009557	No	NA	NA
Arhgap4	0	0	0.0222222	0	0.00555555	No	0	0	0	0	No	NA	NA
Magee1	0.00168919	0.00532454	0.0156695	0	0.00567081	No	0.0137649	0.0585052	0.0124421	0.0282374	No	NA	NA
Mecp2	0	0.00205761	0.0244836	0	0.0066353	No	0	0	0	0	No	NA	NA
Tsr2	0	0	0.0278121	0	0.00695302	No	0	0.00126984	0.012987	0.00475228	No	NA	NA
Apln	0	0.004329	0.0238095	0	0.00703463	No	0.07341	0.166667	0	0.0800257	No	NA	NA
Sh3kbp1	0.00764892	0.0145863	0	0.00593996	0.0070438	No	0.0237757	0.0714429	0.0282877	0.0411688	No	NA	NA
Rps6ka3	0	0	0.0285714	0	0.00714285	No	0	0	0	0	No	NA	NA
Fam120c	0	0	0.0285714	0	0.00714285	No	0	0.00699301	0.0830732	0.0300221	No	NA	NA
LOC100503426	0.000474608	0.00240817	0.019006	0.00703258	0.00723034	No	0.0754543	0.128327	0.0358895	0.0798903	No	NA	NA
Phf6	0	0	0.0289765	0.00133333	0.00757746	No	0	0.00416667	0	0.00138889	No	NA	NA
Enox2	0	0	0.0333333	0	0.00833333	No	0.166667	0.37963	0	0.182099	No	NA	NA
Stag2	0	0	0.0309659	0.00238095	0.00833671	No	0	0	0	0	No	NA	NA
Cxx1b	0.00170068	0	0	0.0333333	0.0087585	No	0.0284455	0	0	0.00948183	No	NA	NA
Zxda	0	0	0.0350907	0	0.00877268	No	0.00250627	0.000556174	0.00724389	0.00343544	No	NA	NA
Rhox4a	0.00625	0	0.0106383	0.0188568	0.00893628	No	0.0740741	0.0315657	0.00520833	0.0369494	No	NA	NA
Tex13	0	0	0.0299231	0.00649351	0.00910415	No	0.145233	0.121196	0.0897401	0.118723	No	NA	NA
Atp11c	0	0	0.0365122	0	0.00912805	No	0	0	0	0	No	NA	NA
Ngfrap1	0.00106999	0.000157307	0.0283913	0.00745967	0.00926957	No	0.064208	0.00591792	0.246892	0.105673	No	NA	NA
Ubl4	0.00196464	0.0027933	0.0328638	0	0.00940544	No	0	0	0	0	No	NA	NA
Suv39h1	0.00416667	0	0.0294584	0.00549451	0.0097799	No	0	0	0.0217391	0.00724637	No	NA	NA
Lamp2	0.000535543	0.000881996	0.0200894	0.0176647	0.00979291	No	0.00163117	0.00264628	0	0.00142582	No	NA	NA
Xk	0	0	0.0393068	0	0.0098267	No	0	0	0	0	No	NA	NA
2900062L11Rik	0	0	0.0325143	0.0068609	0.0098438	No	0.0378827	0.0271463	0.00227273	0.0224339	No	NA	NA
Pcdh19	0.00759878	0.0104797	0.010989	0.0119048	0.0102431	No	0.00757576	0	0	0.00252525	No	NA	NA
Tbl1x	0	0.00652063	0.0337175	0.00095057	0.0102972	No	0.00543478	0	0.00836146	0.00459875	No	NA	NA
Phf8	0	0	0.0429086	0	0.0107271	No	0	0	0	0	No	NA	NA
Magt1	0.00010101	0.00126672	0.0240406	0.0175347	0.0107358	No	0.0108449	0.00548323	0.332205	0.116178	No	NA	NA
Mpp1	0	0	0.0429497	0	0.0107374	No	0.00670326	0	0	0.00223442	No	NA	NA
Eif1ax	0	0	0.0412924	0.00189889	0.0107978	No	0.425877	0.203164	0.084564	0.237868	No	NA	NA
Msn	0.000557036	8.85897e-05	0.0424938	0.000162127	0.0108254	No	0.000244141	0.000561026	0.000432526	0.000412564	No	NA	NA
Naa10	0	0	0.0333333	0.0101523	0.0108714	No	0	0	0	0	No	NA	NA
Xlr3a	0	0	0.0405611	0.00369563	0.0110642	No	0.00144928	0.00144928	0.00324675	0.00204844	No	NA	NA
Prickle3	0	8.94614e-05	0.0322268	0.0125026	0.0112047	No	0.265514	0.109688	0.0491504	0.141451	No	NA	NA
Prkx	0.00201207	0	0.0454023	0	0.0118536	No	0	0	0	0	No	NA	NA
B630019K06Rik	0	0	0.047619	0	0.0119048	No	0	0	0	0	No	NA	NA
Slc7a3	0	0	0.047619	0	0.0119048	No	NA	NA	NA	NA	NA	NA	NA
Fundc1	0.00186567	0	0.0251004	0.0223624	0.0123321	No	0.355854	0.402245	0	0.2527	No	NA	NA
Htatsf1	0.00186285	0.00262096	0.04559	0	0.0125185	No	0.00208664	0	0	0.000695547	No	NA	NA
Pls3	0	0	0.00260417	0.047619	0.0125558	No	0.0447977	0.172794	0.104545	0.107379	No	NA	NA
Tmem164	0	0.00149414	0.0423871	0.00658722	0.0126171	No	0	0.000412371	0.0034787	0.00129702	No	NA	NA
Lage3	0.000484199	0	0.0498208	0.000631313	0.0127341	No	0	0	0	0	No	NA	NA
2610002M06Rik	0	0	0.0515805	0	0.0128951	No	0	0	0.0181818	0.0060606	No	NA	NA
Eda2r	0.00246548	0.00332511	0.0279341	0.0178816	0.0129016	No	0.381872	0.342974	0.0101719	0.245006	No	NA	NA
Mtmr1	0	0	0.0483383	0.00352734	0.0129664	No	0.00383598	0	0.00227273	0.00203624	No	NA	NA
Tab3	0.00182081	0.000544662	0.0480196	0.00269583	0.0132702	No	0.00111957	0.000327761	0.000940116	0.000795816	No	NA	NA
Pgrmc1	0	0.000854701	0.0503761	0.00210526	0.013334	No	0.00156365	0.00259455	0.000529101	0.00156243	No	NA	NA
Gyk	0	0	0.05192	0.0018797	0.0134499	No	0.353566	0.507801	0.0346939	0.298687	No	NA	NA
Hsd17b10	0.00252908	0.002886	0.0496312	0	0.0137616	No	0.00380228	0	0	0.00126743	No	NA	NA
Gprasp1	0	0	0.0522431	0.00358584	0.0139572	No	0.000989571	0.000743833	0.000642366	0.000791923	No	NA	NA
Armcx5	0.00537634	0	0.0509483	0	0.0140812	No	0	0	0	0	No	NA	NA
Cenpi	0.00367199	0	0.0529776	0	0.0141624	No	0	0	0	0	No	NA	NA
Rbm10	0	0	0.0546336	0.00260417	0.0143094	No	0.0772606	0.0322711	0.0345013	0.048011	No	NA	NA
Fam3a	0.0102564	0.0057971	0.0382716	0.0031746	0.0143749	No	0	0	0	0	No	NA	NA
Elf4	0.00102881	0.000874891	0.0529957	0.003003	0.0144756	No	0.025803	0.0196653	0	0.0151561	No	NA	NA
Mtm1	0	0	0.0544903	0.00362319	0.0145284	No	0.00462963	0	0	0.00154321	No	NA	NA
Mbtps2	0	0.00861378	0.0501934	0	0.0147018	No	0	0	0.0104167	0.00347223	No	NA	NA
Pfkfb1	0	0	0.0544495	0.00438596	0.0147089	No	0	0	0.00480769	0.00160256	No	NA	NA
Praf2	0	0	0.0475321	0.0121535	0.0149214	No	0.174333	0.462019	0.00473186	0.213695	No	NA	NA
Bcor	0.000593007	0.00621472	0.0487018	0.00521428	0.015181	No	0.000434783	0	0.000226244	0.000220342	No	NA	NA
Abcb7	0.00226757	0.0168698	0.0356562	0.00618247	0.015244	No	0.023005	0.010119	0.0284674	0.0205305	No	NA	NA
Maoa	0	0	0.0610873	0	0.0152718	No	0	0	0	0	No	NA	NA
Itm2a	0	0	0.0615385	0	0.0153846	No	0.0147059	0	0.462185	0.158964	No	NA	NA
Phka2	0	0	0.0471917	0.0144841	0.015419	No	0	0	0	0	No	NA	NA
Idh3g	0	0	0.0609553	0.00143678	0.015598	No	0	0.000356125	0	0.000118708	No	NA	NA
Irak1	0	0.00383302	0.0577583	0.00108401	0.0156688	No	0.000841751	0.00235781	0.000933707	0.00137776	No	NA	NA
Rlim	0.00252803	0.00253292	0.0511847	0.00671832	0.015741	No	0.0458994	0.0317685	0.0279758	0.0352146	No	NA	NA
Maged1	0.000557726	0.0013199	0.0554375	0.00569231	0.0157519	No	0.00326392	0.0060238	0.000811524	0.00336641	No	NA	NA
Hcfc1	0.000945016	0.000400924	0.0611984	0.000541771	0.0157715	No	0	0.000562365	0	0.000187455	No	NA	NA
Ammecr1	0	0	0.0643116	0	0.0160779	No	0.00409836	0	0	0.00136612	No	NA	NA
G6pdx	0.00645161	0	0.0589768	0	0.0163571	No	0.00170068	0.00833333	0.00255102	0.00419501	No	NA	NA
Zbtb33	0.000566893	0.00437797	0.0555839	0.0051357	0.0164161	No	0.00228418	0	0.00093985	0.00107468	No	NA	NA
Maged2	0.0195789	0.0013947	0.0404412	0.004329	0.0164359	No	0	0	0.00132802	0.000442673	No	NA	NA
Msl3	0.0139204	0.00378788	0.0480418	0	0.0164375	No	0.0132386	0.058802	0.0578197	0.0432868	No	NA	NA
Mcts1	0	0.00536193	0.0618557	0	0.0168044	No	0	0	0	0	No	NA	NA
Zfp275	0	0	0.042734	0.0245039	0.0168095	No	0	0	0	0	No	NA	NA
Slc25a14	0.00675676	0.0323427	0.0292208	0	0.0170801	No	0.439753	0.436321	0.027619	0.301231	No	NA	NA
Dnase1l1	0	0	0.0693766	0	0.0173441	No	0	0	0	0	No	NA	NA
Cox7b	0.000313823	0.000147572	0.0599336	0.0100013	0.0175991	No	0.0194707	0.0219914	0.397504	0.146322	No	NA	NA
Gpm6b	0	0.0226481	0.0102041	0.0388889	0.0179353	No	0.0428571	0.0552728	0.0277778	0.0419692	No	NA	NA
Klhl13	0.00231163	0.00408932	0.05925	0.00682718	0.0181195	No	0.0101935	0.00100806	0.00217391	0.00445849	No	NA	NA
Rab9	0.0018315	0	0.0707382	0	0.0181424	No	0	0.00154321	0	0.000514403	No	NA	NA
Ubqln2	0	0	0.0730651	0	0.0182663	No	0	0.00416667	0	0.00138889	No	NA	NA
Lpar4	0.0410831	0.00396825	0.0289256	0	0.0184942	No	NA	NA	NA	NA	NA	NA	NA
Gpc3	0	0	0.0740741	0	0.0185185	No	0.0344828	0.0833333	0	0.039272	No	NA	NA
Nhs	0	0	0.0744379	0	0.0186095	No	0	0	0.00304446	0.00101482	No	NA	NA
Phka1	0	0	0.0706661	0.00421053	0.0187192	No	0.0315519	0.00345211	0	0.011668	No	NA	NA
Pdk3	0.00242869	0.0205775	0.0265079	0.0257079	0.0188055	No	0.0176594	0.0312627	0.0137722	0.0208981	No	NA	NA
Lonrf3	0.00116144	0	0.0740761	0	0.0188094	No	0.00998623	0.00265152	0	0.00421258	No	NA	NA
Brwd3	0.000569801	0.00245499	0.0676621	0.00576966	0.0191141	No	0.00452096	0.000986193	0.441071	0.148859	No	NA	NA
Nrk	0.0113151	0.003807	0.0574609	0.00437434	0.0192393	No	0.00396825	0.00481686	0.00738967	0.00539159	No	NA	NA
Atp6ap1	0.000661985	0.00309442	0.0654015	0.00885883	0.0195042	No	0.000839631	0.000213129	0.000892245	0.000648335	No	NA	NA
Hprt	0.000350631	0	0.077356	0.00140647	0.0197783	No	0	0.0182806	0	0.00609353	No	NA	NA
Acot9	0.00193436	0.00346393	0.0621091	0.0116825	0.0197975	No	0.030475	0.0014581	0.446904	0.159612	No	NA	NA
Elk1	0	0	0.0480889	0.0325646	0.0201634	No	0.0241546	0.221938	0.0434963	0.0965296	No	NA	NA
Sat1	0.00487805	0	0.0660131	0.00995025	0.0202104	No	0	0	0.00534759	0.00178253	No	NA	NA
Rap2c	0	0	0.0813179	0	0.0203295	No	0	0	0.00223214	0.000744047	No	NA	NA
Bcap31	0.001321	0.000977517	0.0534031	0.0257649	0.0203666	No	0.00187266	0.00151286	0	0.00112851	No	NA	NA
Zfx	0.00105927	0	0.0828584	0	0.0209794	No	0.0536928	0.071909	0.0347916	0.0534645	No	NA	NA
Renbp	0.0023183	0.00029577	0.0785071	0.00299635	0.0210294	No	0	0.000309215	0	0.000103072	No	NA	NA
Acsl4	0.00225583	0.000553097	0.0684209	0.0133413	0.0211428	No	0.0155244	0.00690731	0.0161002	0.012844	No	NA	NA
Cstf2	0.00337484	0.00418571	0.0761416	0.000917431	0.0211549	No	0	0.00222222	0	0.00074074	No	NA	NA
Rbmx2	0.002849	0.00652612	0.0476545	0.0276711	0.0211752	No	0.0334329	0.0398804	0.00824176	0.027185	No	NA	NA
Aifm1	0.00222222	0.00231481	0.0754918	0.00510204	0.0212827	No	0.0136222	0.013449	0	0.00902373	No	NA	NA
Smc1a	0.000982377	0.00178904	0.0844384	0	0.0218025	No	0	0	0	0	No	NA	NA
Emd	0	0	0.0812887	0.00598802	0.0218192	No	0	0	0	0	No	NA	NA
Apex2	0	0.00862069	0.0787306	0	0.0218378	No	0	0	0.0104167	0.00347223	No	NA	NA
1600014K23Rik	0.0140956	0.0187261	0.0546634	0	0.0218713	No	0.05	0	0	0.0166667	No	NA	NA
Nkrf	0	0	0.0885668	0	0.0221417	No	0	0	0	0	No	NA	NA
Ndufa1	0.0212114	0.0263241	0.0388216	0.00235571	0.0221782	No	0.00461361	0.0146845	0	0.0064327	No	NA	NA
2610030H06Rik	0.00200583	0.000984252	0.0716504	0.014892	0.0223831	No	0.00168611	0.000466418	0.171672	0.0579415	No	NA	NA
Shroom2	0	0.0020643	0.0832729	0.00422171	0.0223897	No	0.0121701	0.00782137	0.00391356	0.00796834	No	NA	NA
C77370	0	0	0.0897925	0	0.0224481	No	0.0512511	0	0	0.0170837	No	NA	NA
Usp9x	0.00203954	0.0050786	0.0752757	0.00922598	0.022905	No	0.175093	0.0944097	0.00514381	0.0915488	No	NA	NA
Cfp	0	0	0.0916667	0	0.0229167	No	0.0447635	0.182692	0.0384615	0.088639	No	NA	NA
Haus7	0.00357171	0	0.0636442	0.0249475	0.0230409	No	0	0.00273973	0	0.000913243	No	NA	NA
Dlg3	0.0242959	0.00255272	0.042875	0.022784	0.0231269	No	0.0070922	0.00917736	0.516107	0.177459	No	NA	NA
Fancb	0	0	0.093548	0	0.023387	No	0.272484	0.353948	0	0.208811	No	NA	NA
Chm	0.0127056	0.00372057	0.047045	0.0307284	0.0235499	No	0	0.00128205	0.00160256	0.000961537	No	NA	NA
Chic1	0.00740741	0	0.0869712	0	0.0235947	No	0.0270833	0.0204082	0.0165289	0.0213401	No	NA	NA
Xiap	0.0190369	0.00310781	0.0622221	0.0108931	0.023815	No	0.00117983	0.137186	0.00118948	0.0465184	No	NA	NA
Taz	0	0	0.0963684	0	0.0240921	No	0	0	0	0	No	NA	NA
Las1l	0.00965217	0.00591864	0.0621922	0.0188779	0.0241602	No	0.00509996	0	0.00309047	0.00273014	No	NA	NA
Pola1	0	0	0.097002	0	0.0242505	No	0.00780423	0	0	0.00260141	No	NA	NA
Zfp182	0	0	0.097264	0	0.024316	No	0	0	0	0	No	NA	NA
Esx1	0	0	0.098696	0	0.024674	No	0.000982318	0.00115207	0	0.000711463	No	NA	NA
Fam122b	0.0109325	0.0128175	0.0722436	0.002886	0.0247199	No	0.07351	0.0588517	0.0129702	0.048444	No	NA	NA
Dkc1	0	0.00503291	0.094085	0	0.0247795	No	0	0	0	0	No	NA	NA
Atp6ap2	0.0022365	0.00477889	0.0663593	0.0260793	0.0248635	No	0.00278659	0.000724638	0	0.00117041	No	NA	NA
Zdhhc9	0.0025378	0.00205761	0.0572106	0.0380342	0.0249601	No	0.362016	0.488706	0.0882788	0.313	No	NA	NA
Foxo4	0.00182787	0.00220264	0.095506	0.000484496	0.0250053	No	0.00327869	0.00396935	0.00269339	0.00331381	No	NA	NA
Wdr44	0.0047619	0	0.097076	0	0.0254595	No	0	0	0	0	No	NA	NA
Ndufb11	0.0111553	0.0215054	0.0537076	0.0165623	0.0257327	No	0.0399882	0.0534789	0.0402453	0.0445708	No	NA	NA
Nsdhl	0.0029491	0.00387597	0.0628491	0.034577	0.0260628	No	0.433434	0.436869	0	0.290101	No	NA	NA
1110012L19Rik	0.00139234	0.00318221	0.0642373	0.036052	0.026216	No	0.326302	0.43536	0.0367502	0.266137	No	NA	NA
Ube2a	0	0.00634921	0.0746268	0.023974	0.0262375	No	0	0.044187	0	0.014729	No	NA	NA
Rbm3	0.0074421	0.00021554	0.097868	0.00201023	0.026884	No	0.0293922	0.0490909	0.0795733	0.0526855	No	NA	NA
Rbmx	0.00505051	0	0.0872017	0.0156137	0.0269665	No	0	0.00854701	0.0148954	0.00781414	No	NA	NA
Mmgt1	0.00142857	0.0018018	0.095781	0.0101224	0.0272834	No	0.314757	0.385401	0	0.233386	No	NA	NA
Slc25a43	0	0	0.0903361	0.0195773	0.0274783	No	0.0672878	0.5937	0	0.220329	No	NA	NA
Ofd1	0.00898755	0.005464	0.0934212	0.00290984	0.0276956	No	0.0831161	0.0130065	0.0327879	0.0429702	No	NA	NA
F8a	0	0	0.111111	0	0.0277778	No	NA	NA	NA	NA	NA	NA	NA
Taf7l	0	0	0.111418	0	0.0278545	No	NA	NA	NA	NA	NA	NA	NA
Vbp1	0.00502513	0	0.09701	0.0121581	0.0285483	No	0	0	0	0	No	NA	NA
Rhox12	0.0337112	0.0179239	0.0630599	0	0.0286737	No	0	0.389994	0	0.129998	No	NA	NA
Mageb16	0.00764818	0.00854701	0.099746	0	0.0289853	No	0.003861	0	0.0304569	0.0114393	No	NA	NA
Gnl3l	0.000839131	0.00105097	0.09882	0.0156541	0.0290911	No	0.00622809	0.00196344	0.443422	0.150538	No	NA	NA
Upf3b	0	0.004	0.0765311	0.0371361	0.0294168	No	0.00877193	0.317504	0.0135135	0.113263	No	NA	NA
Zfp280c	0.00271739	0.00203804	0.0313473	0.0816655	0.0294421	No	0.0876362	0.0821256	0.0842391	0.084667	No	NA	NA
Nkap	0.0244121	0.021767	0.0605884	0.0141848	0.0302381	No	0.00179211	0.00214947	0	0.00131386	No	NA	NA
Tceanc	0.0171871	0.00799201	0.0832544	0.0138224	0.030564	No	0.0295455	0.339866	0.385356	0.251589	No	NA	NA
Iqsec2	0.0196078	0	0.0138889	0.0912698	0.0311916	No	0.0380117	0.0318298	0.130946	0.0669292	No	NA	NA
LOC100504405	0	0	0.125	0	0.03125	No	NA	NA	NA	NA	NA	NA	NA
Bhlhb9	0	0	0.12569	0	0.0314225	No	0.00103093	0	0.00238095	0.00113729	No	NA	NA
Uxt	0	0	0.126984	0	0.031746	No	NA	NA	NA	NA	NA	NA	NA
Ribc1	0.0170627	0	0.110429	0	0.0318729	No	0	0	0	0	No	NA	NA
6720401G13Rik	0.0293533	0.0225834	0.0379266	0.0390209	0.0322211	No	0.0435805	0.0371374	0.0411329	0.0406169	No	NA	NA
Apool	0.00970874	0	0.12	0	0.0324272	No	0	0	0	0	No	NA	NA
Fgd1	0.0429469	0.00736671	0.0797718	0	0.0325214	No	0	0	0.0149573	0.00498577	No	NA	NA
Zfp449	0	0	0.130435	0	0.0326087	No	0.0185185	0.047619	0	0.0220458	No	NA	NA
8030474K03Rik	0.05	0	0.0714286	0.0102931	0.0329304	No	0.055361	0.024854	0.0121553	0.0307901	No	NA	NA
Ap1s2	0.0535714	0.00571429	0.072482	0	0.0329419	No	0.00271739	0	0	0.000905797	No	NA	NA
2210013O21Rik	0	0	0.132035	0	0.0330088	No	0	0	0	0	No	NA	NA
Zmat1	0.00641026	0	0.128757	0	0.0337918	No	0	0	0.0333333	0.0111111	No	NA	NA
Fam199x	0.0220754	0.00800029	0.0830072	0.0222019	0.0338212	No	0.548717	0.645922	0.0374716	0.410704	No	NA	NA
Cxx1c	0	0	0.0441017	0.095254	0.0348389	No	0.141746	0.0525794	0.040625	0.0783168	No	NA	NA
Med14	0.00871267	0.00983141	0.0589305	0.0621116	0.0348965	No	0.0217495	0.0628336	0.00256757	0.0290502	No	NA	NA
Slc9a6	0	0.00927083	0.079551	0.0517754	0.0351493	No	0.427682	0.479656	0.00504857	0.304129	No	NA	NA
Prps1	0.00529801	0	0.125172	0.0116505	0.0355301	No	0.00294118	0.00555556	0	0.00283225	No	NA	NA
Pdha1	0.00129399	0.00230197	0.11515	0.0244266	0.0357931	No	0.0100711	0.00267941	0.0034627	0.0054044	No	NA	NA
Akap17b	0.00464843	0.00397279	0.11043	0.0245282	0.0358949	No	0.0398431	0.36246	0.00196078	0.134755	No	NA	NA
Hmgn5	0	0	0.146341	0	0.0365852	No	0.025641	0	0.0196078	0.0150829	No	NA	NA
Atrx	0.000362197	0.000529287	0.0718749	0.0755383	0.0370762	No	0.0730031	0.0702341	0.0657568	0.0696647	No	NA	NA
4933407K13Rik	0	0	0.094251	0.0555556	0.0374517	No	0.0555556	0.00694444	0	0.0208333	No	NA	NA
Abcd1	0	0.0116373	0.126843	0.0160534	0.0386334	No	0	0	0.00125313	0.00041771	No	NA	NA
Usp27x	0	0.003125	0.152476	0.00208333	0.0394211	No	0.0210927	0	0	0.0070309	No	NA	NA
Nxt2	0.0181818	0.0151515	0.0684698	0.0612245	0.0407569	No	0.0729167	0.0625	0.0555556	0.0636574	No	NA	NA
Prrg3	0	0	0.0642446	0.101323	0.0413919	No	0.1	0.0965517	0.1	0.0988506	No	NA	NA
Rpl36a	0.0106721	0.00430927	0.0887143	0.0682151	0.0429777	No	0.000456178	5.27426e-05	0.000426505	0.000311809	No	NA	NA
Morc4	0.0100418	0.00720873	0.147136	0.00753553	0.0429805	No	0.550374	0.593679	0.0234701	0.389174	No	NA	NA
Rpgr	0	0	0.0472222	0.125	0.0430555	No	0.111111	0.116667	0	0.075926	No	NA	NA
Shroom4	0.0128831	0.0127864	0.0827853	0.0712872	0.0449355	No	0.454283	0.392308	0.0740901	0.306894	No	NA	NA
Efnb1	0	0.0333333	0.108995	0.0377104	0.0450097	No	0.00813008	0	0	0.00271003	No	NA	NA
1810030O07Rik	0.00175439	0.0372633	0.0461466	0.10047	0.0464086	No	0.160108	0.386753	0.00714087	0.184667	No	NA	NA
Mir374	0	0.0666667	0.125	0	0.0479167	No	0.2	0.0625	0	0.0875	No	NA	NA
BC023829	0	0	0.18299	0.0113636	0.0485884	No	0.118656	0.0532873	0.0147186	0.0622206	No	NA	NA
Hmgb3	0	0	0.194577	0	0.0486442	No	0	0	0	0	No	NA	NA
Amot	0.0294769	0.0291291	0.120211	0.0171246	0.0489854	No	0.00592105	0.00130083	0.367887	0.125036	No	NA	NA
Hdx	0	0	0.196495	0	0.0491238	No	NA	NA	NA	NA	NA	NA	NA
Thoc2	0.000670691	0	0.196248	0.00138889	0.0495769	No	0	0.00111111	0	0.00037037	No	NA	NA
Ikbkg	0.03125	0.0364172	0.0926408	0.0384615	0.0496924	No	0.0390947	0.00909091	0.0507463	0.0329773	No	NA	NA
Mtcp1	0	0	0.2	0	0.05	No	NA	NA	NA	NA	NA	NA	NA
Nap1l3	0	0	0	0.2	0.05	No	NA	NA	NA	NA	NA	NA	NA
Arhgef6	0.0159368	0.0230106	0.108258	0.0532285	0.0501085	No	0.0571429	0.00147665	0.00349231	0.020704	No	NA	NA
Ddx3x	0.0252498	0.0557308	0.120989	0.00261358	0.0511458	No	0.00116654	0.00196424	0	0.00104359	No	NA	NA
Gm9	0.0442565	0.05	0.0970257	0.0151343	0.0516041	No	0.0184951	0.183935	0.0619151	0.0881151	No	NA	NA
Pdzd11	0.134211	0	0.0729469	0.00510204	0.053065	No	0	0	0	0	No	NA	NA
Gm4779	0	0	0.215909	0	0.0539772	No	0.0426665	0.0243662	0.0162923	0.027775	No	NA	NA
Ddx26b	0.0234375	0.0193924	0.141886	0.0345547	0.0548177	No	0.469802	0.434488	0.0178571	0.307382	No	NA	NA
BC022960	0.16741	0	0.0582196	0	0.0564074	No	0	0.0111111	0	0.0037037	No	NA	NA
Flna	0.0555766	0.0558245	0.095235	0.0307181	0.0593385	No	0.0318223	0.00755686	0.013515	0.0176314	No	NA	NA
Timm8a1	0	0	0.203912	0.0340909	0.0595007	No	0	0	0	0	No	NA	NA
Xlr5a	0.0769231	0.0833333	0.0723421	0.00961538	0.0605535	No	0.0151616	0.003663	0	0.00627487	No	NA	NA
Tmem29	0.0338983	0.0540541	0	0.1875	0.0688631	No	0.09	0.137931	0.40625	0.211394	No	NA	NA
4933402E13Rik	0.019091	0.0131365	0.178541	0.0666667	0.0693588	No	0	0.00203252	0.00411702	0.00204985	No	NA	NA
Kdm6a	0.151872	0.037659	0.0891597	0	0.0696727	No	0	0.0010395	0	0.0003465	No	NA	NA
Armcx2	0.0588235	0.0666667	0.0826821	0.0777778	0.0714875	No	0.1	0.107143	0	0.0690477	No	NA	NA
Cxx1a	0	0	0.287628	0	0.071907	No	0.0321789	0	0	0.0107263	No	NA	NA
Gprasp2	0	0	0.0973214	0.190476	0.0719493	No	0.0803571	0.0714286	0.0769231	0.0762363	No	NA	NA
Sms	0.0828824	0.0424242	0.134384	0.0333333	0.073256	No	0.0227273	0	0.0208333	0.0145202	No	NA	NA
Sh3bgrl	0.0398594	0.0414632	0.18469	0.0372082	0.0758052	No	0.0286052	0.040141	0.398945	0.155897	No	NA	NA
1600025M17Rik	0.0502008	0.027027	0.245283	0	0.0806277	No	1	0.636364	0	0.545455	No	NA	NA
Trmt2b	0.0916667	0.0680556	0.0746308	0.0909091	0.0813156	No	0.0909091	0.0833333	0.0909091	0.0883838	No	NA	NA
Map3k15	0	0.192308	0.140132	0	0.08311	No	0	0	0	0	No	NA	NA
Ncrna00086	0	0	0.32828	0.00813888	0.0841047	No	0.139187	0.246086	0.0124875	0.132587	No	NA	NA
Syp	0	0	0.182239	0.154762	0.0842502	No	0.189815	0.082013	0.0770482	0.116292	No	NA	NA
Xlr3c	0.0106498	0.0136486	0.276716	0.0590278	0.0900106	No	0.0164502	0.0030303	0	0.0064935	No	NA	NA
Fndc3c1	0.00793651	0.3	0.0753968	0	0.0958333	No	0.00444143	0.047619	0.11746	0.0565068	No	NA	NA
Dcaf12l1	0	0	0.471132	0.00568182	0.119203	No	0.0216395	0.00416667	0.00189394	0.00923337	No	NA	NA
Nr0b1	0	0	0.483401	0	0.12085	No	NA	NA	NA	NA	NA	NA	NA
Hccs	0.216432	0.125814	0.130193	0.0122366	0.121169	No	0.0327781	0	0.00973312	0.0141704	No	NA	NA
Huwe1	0.140675	0.137837	0.201841	0.0105743	0.122732	No	0.011595	0.00666219	0.00426326	0.00750682	No	NA	NA
Slitrk4	0	0.535714	0	0	0.133929	No	NA	NA	NA	NA	NA	NA	NA
Zxdb	0.166667	0.177778	0.199393	0	0.13596	No	0	0	0.0035461	0.00118203	No	NA	NA
Xlr3b	0.166667	0.112698	0.275506	0.0123499	0.141805	No	0.0231971	0.010382	0.023837	0.0191387	No	NA	NA
Rpl10	0.501209	0.00168157	0.0831327	0.00267891	0.147176	No	0.00100822	0.0023315	0.0017325	0.00169074	No	NA	NA
Wnk3-ps	0.156197	0.144377	0.216404	0.0916881	0.152167	No	0.0840514	0.0714286	0.0897525	0.0817442	No	NA	NA
Cybb	0.5	0.0833333	0.0578431	0	0.160294	No	0	0.08	0.153846	0.0779487	No	NA	NA
Snx12	0.189906	0.190168	0.296071	0.00284091	0.169746	No	0.0547015	0.0134742	0.00610254	0.0247594	No	NA	NA
C430049B03Rik	0.204924	0.208696	0.222202	0.0491643	0.171247	No	0.45148	0.479048	0.0254835	0.318671	No	NA	NA
Kif4	0.276705	0.180026	0.26139	0.00635296	0.181118	No	0.0114359	0	0.00749232	0.00630941	No	NA	NA
Fundc2	0.167901	0.158276	0.183419	0.333333	0.210732	Yes	0	0.16	0	0.0533333	No	NA	NA
Vgll1	0.285714	0.285714	0.354117	0	0.231386	No	NA	NA	NA	NA	NA	NA	NA
Fmr1	0.327519	0.321212	0.37997	0.0194743	0.262044	No	0.0202703	0.0188437	0.0176991	0.0189377	No	NA	NA
Arhgef9	0.348611	0.315873	0.4	0	0.266121	No	NA	NA	NA	NA	NA	NA	NA
Zfp185	0.357143	0.333333	0.476107	0.010361	0.294236	No	0.0113135	0.000653595	0	0.00398903	No	NA	NA
Rhox4b	0.364865	0.351351	0.189189	0.415094	0.330125	Yes	0.282609	0.0333333	0.108108	0.14135	No	NA	NA
Gspt2	0.484127	0.519886	0.483333	0.04329	0.382659	No	0.0283184	0	0	0.00943947	No	NA	NA
Tro	0.384615	0.267857	0.333333	0.75	0.433951	Yes	NA	NA	NA	NA	NA	NA	NA
Lancl3	0.428571	0.4	0.48	0.5	0.452143	Yes	NA	NA	NA	NA	NA	NA	NA
Dynlt3	1	1	1	1	1	Yes	1	1	1	1	Yes	NA	NA
LOC100503459	1	1	1	1	1	Yes	1	1	1	1	Yes	NA	NA
Mageb16-ps1	1	1	1	1	1	Yes	NA	NA	NA	NA	NA	NA	NA
Klf8	NA	NA	NA	NA	NA	NA	0.275028	0.137086	0.437832	0.283315	Yes	NA	NA
Dgkk	NA	NA	NA	NA	NA	NA	0.30303	0.517241	0.142857	0.321043	Yes	NA	NA
3830403N18Rik	NA	NA	NA	NA	NA	NA	0.161905	0.495437	0.157738	0.271693	Yes	NA	NA
Rhox4f	NA	NA	NA	NA	NA	NA	0.4	0.6	0.25	0.416667	Yes	NA	NA
Slc38a5	NA	NA	NA	NA	NA	NA	0.252747	0.547025	0.5	0.433257	Yes	NA	NA
Gm5637	NA	NA	NA	NA	NA	NA	1	1	0.333333	0.777778	Yes	NA	NA
Reps2	NA	NA	NA	NA	NA	NA	0.359524	0.62066	0.511492	0.497225	Yes	NA	NA
LOC100503212	NA	NA	NA	NA	NA	NA	0.755556	0.366667	0.640625	0.587616	Yes	NA	NA
Gm9112	NA	NA	NA	NA	NA	NA	0.4	0.376575	0.416654	0.397743	Yes	NA	NA
4930524L23Rik	NA	NA	NA	NA	NA	NA	0.614015	0.531263	0.450549	0.531942	Yes	NA	NA
Foxp3	NA	NA	NA	NA	NA	NA	0.452729	0.60061	0.547131	0.53349	Yes	NA	NA
Gm614	NA	NA	NA	NA	NA	NA	0.508929	0.6	0.8	0.63631	Yes	NA	NA
Gm5946	NA	NA	NA	NA	NA	NA	1	1	1	1	Yes	NA	NA
1700008I05Rik	NA	NA	NA	NA	NA	NA	0	0	0	0	No	NA	NA
Alas2	NA	NA	NA	NA	NA	NA	0	0	0	0	No	NA	NA
Arhgap6	NA	NA	NA	NA	NA	NA	0	0.166667	0	0.0555557	No	NA	NA
Eda	NA	NA	NA	NA	NA	NA	0	0	0	0	No	NA	NA
Fgf13	NA	NA	NA	NA	NA	NA	0	0	0	0	No	NA	NA
Gm14685	NA	NA	NA	NA	NA	NA	0	0	0	0	No	NA	NA
Gpr50	NA	NA	NA	NA	NA	NA	0	0	0.00248756	0.000829187	No	NA	NA
Nudt10	NA	NA	NA	NA	NA	NA	0	0	0	0	No	NA	NA
Ophn1	NA	NA	NA	NA	NA	NA	0.266667	0.502404	0	0.256357	No	NA	NA
Pcyt1b	NA	NA	NA	NA	NA	NA	0.250615	0.428571	0	0.226395	No	NA	NA
41157	NA	NA	NA	NA	NA	NA	0.0004329	0.202574	0	0.067669	No	NA	NA
Slc9a7	NA	NA	NA	NA	NA	NA	0.0714286	0	0.03125	0.0342262	No	NA	NA
Spin4	NA	NA	NA	NA	NA	NA	0	0.0375817	0	0.0125272	No	NA	NA
Srpk3	NA	NA	NA	NA	NA	NA	0	0	0	0	No	NA	NA
Xlr5b	NA	NA	NA	NA	NA	NA	0.00601504	0	0	0.00200501	No	NA	NA
Gm648	NA	NA	NA	NA	NA	NA	0.333333	0.320062	0.00924581	0.22088	No	NA	NA
Itgb1bp2	NA	NA	NA	NA	NA	NA	0.14426	0.100992	0.0416667	0.0956396	No	NA	NA
Zdhhc15	NA	NA	NA	NA	NA	NA	0.0784671	0.049062	0.0555556	0.0610282	No	NA	NA
Dgkk-2	NA	NA	NA	NA	NA	NA	0.511636	0.478093	0.0552249	0.348318	No	NA	NA
Nhsl2	NA	NA	NA	NA	NA	NA	0.172009	0.117827	0.0757143	0.12185	No	NA	NA
